# Supplementary material for: 2-Chloro-N-(2,4-dichloro­phen­yl)­acetamide
Source: Acta Crystallogr Sect E Struct Rep Online. 2009 May 23;65(Pt 6):o1367. doi: 10.1107/S1600536809018753 (PMC2969726; doi:10.1107/S1600536809018753)
Supplement: Supplementary file 2 [file e-65-o1367-Isup2.hkl]

# 
# h,k,l, Fc-squared, Fo-squared, sigma(Fo-squared) and status flag 
# 
data_I
_shelx_title ' GA13 P21/C' 
_shelx_refln_list_code          4 
_shelx_F_calc_maximum      399.42 
_exptl_crystal_F_000       960.00 
_reflns_d_resolution_high  0.8302 
 
loop_ 
 _symmetry_equiv_pos_as_xyz 
 'x, y, z' 
 '-x, y+1/2, -z+1/2' 
 '-x, -y, -z' 
 'x, -y-1/2, z-1/2' 
 
_cell_length_a     4.7457 
_cell_length_b    12.9266 
_cell_length_c    31.8790 
_cell_angle_alpha  90.000 
_cell_angle_beta   90.120 
_cell_angle_gamma  90.000 
 
_shelx_F_squared_multiplier     1.000 
 
loop_ 
 _refln_index_h 
 _refln_index_k 
 _refln_index_l 
 _refln_F_squared_calc 
 _refln_F_squared_meas 
 _refln_F_squared_sigma 
 _refln_observed_status 
   1   0   0       68.16      125.22     49.28 o 
   2   0   0     9695.50    13904.98    138.22 o 
   3   0   0        2.46       -3.04    103.22 o 
   4   0   0     3112.27     4924.24    192.98 o 
   5   0   0      115.93       16.85    125.94 o 
   1   1   0     6087.07     5699.35     74.14 o 
   2   1   0      225.65      200.54     53.71 o 
   3   1   0     2958.88     4452.78    114.17 o 
   4   1   0       64.23       64.30     86.37 o 
   5   1   0      155.03      207.56     98.13 o 
   0   2   0       14.11       26.65     57.44 o 
   1   2   0      166.68       90.02     29.87 o 
   2   2   0     3837.78     3472.60     56.95 o 
   3   2   0      391.59      364.83     77.24 o 
   4   2   0      751.71      860.45     94.17 o 
   5   2   0       75.32      130.29     91.69 o 
   1   3   0      416.00      383.15     33.76 o 
   2   3   0        0.35       -5.12     27.39 o 
   3   3   0     3741.61     3610.81    108.16 o 
   4   3   0       48.20       33.90     76.17 o 
   5   3   0     1239.23     1666.36    179.31 o 
   0   4   0    10678.18    10257.94    157.76 o 
   1   4   0     1457.45     2944.57    152.14 o 
   2   4   0      597.04      880.04    119.61 o 
   3   4   0        0.55      104.79     57.53 o 
   4   4   0        0.06      198.92    137.87 o 
   5   4   0       32.73      -11.45    156.55 o 
   1   5   0      289.31     2855.45    621.05 o 
   3   5   0      674.60      704.85     64.14 o 
   5   5   0      171.60       76.05    160.28 o 
   0   6   0     7277.20     6922.26    556.03 o 
   1   6   0       53.14       67.47     59.31 o 
   2   6   0      481.37      757.22    103.64 o 
   3   6   0      231.83      274.53     62.25 o 
   4   6   0      725.68      737.02    147.74 o 
   5   6   0        8.47      -58.69    155.23 o 
   1   7   0       17.40       27.27     33.02 o 
   2   7   0      262.69      248.18     42.56 o 
   3   7   0      682.13      796.40    102.81 o 
   4   7   0      502.52      628.94    160.65 o 
   5   7   0       56.78      -11.77    161.41 o 
   0   8   0       73.13      895.59    135.33 o 
   1   8   0     1842.57     2204.58    282.58 o 
   2   8   0      763.64      715.84     63.59 o 
   3   8   0        3.64      160.54     86.45 o 
   4   8   0      115.48      196.65    143.60 o 
   1   9   0       50.54      136.80     79.78 o 
   2   9   0      193.01      316.19     79.06 o 
   3   9   0        4.53       96.55     89.58 o 
   4   9   0       92.68      156.77    141.91 o 
   0  10   0      463.93     1862.02    178.21 o 
   1  10   0     3807.52     3552.10    389.05 o 
   2  10   0      834.22     1152.87    163.73 o 
   3  10   0        1.46      174.21     90.44 o 
   4  10   0        1.08        6.45    149.45 o 
   1  11   0      630.24      586.91    103.30 o 
   2  11   0      477.99      484.88    163.07 o 
   3  11   0       19.10       77.55    142.02 o 
   4  11   0       71.59       49.54    135.83 o 
   0  12   0       92.47      217.73    157.29 o 
   1  12   0      257.72      220.41    103.12 o 
   2  12   0      976.77     1134.89    174.84 o 
   3  12   0        0.82      119.57    159.70 o 
   1  13   0       57.94       15.97     98.32 o 
   2  13   0        2.38       78.67    155.43 o 
   3  13   0      186.14      282.56    165.59 o 
   0  14   0      323.52      369.51    151.36 o 
   1  14   0     1164.34     1123.67    124.28 o 
   2  14   0       79.13       46.57    169.58 o 
   1  15   0       16.74      318.47    105.95 o 
  -5   1   1       53.39       11.05     93.53 o 
  -4   1   1      771.82      930.74     96.41 o 
  -3   1   1      112.74      198.51     72.82 o 
  -2   1   1      146.63      153.33     40.05 o 
  -1   1   1        1.47      -15.55     38.46 o 
   1   1   1       23.60       11.20     33.13 o 
   2   1   1     2441.62     3369.76     84.99 o 
   3   1   1      243.65      298.32     64.04 o 
   4   1   1       31.39      -38.50     84.91 o 
   5   1   1        0.66      -15.86     92.06 o 
  -5   2   1      571.84      729.81    108.13 o 
  -4   2   1      737.70      823.52     98.79 o 
  -3   2   1     1796.73     1822.92     95.71 o 
  -2   2   1     3376.36     3352.42     56.39 o 
  -1   2   1     1602.28     1717.30     47.34 o 
   0   2   1      605.10      545.01     48.49 o 
   1   2   1     1878.79     2065.85     42.86 o 
   2   2   1       87.38       74.63     30.39 o 
   3   2   1     1025.88     1038.22     52.85 o 
   4   2   1       27.87       39.62     83.32 o 
   5   2   1        6.58       -6.34     89.31 o 
  -5   3   1       25.13      344.69    153.69 o 
  -4   3   1      174.57      119.44     81.46 o 
  -3   3   1       36.52       27.03     62.01 o 
  -2   3   1      315.11      296.52     25.65 o 
  -1   3   1     3653.73     3551.24    100.87 o 
   0   3   1       29.64       45.79     56.53 o 
   1   3   1     3141.78     2919.50    111.09 o 
   2   3   1       63.03       69.37     28.46 o 
   3   3   1     1606.05     1723.33     70.38 o 
   4   3   1       90.98      124.17     79.34 o 
   5   3   1      339.46     1082.56    171.29 o 
  -5   4   1       15.13      -52.34    154.49 o 
  -4   4   1      548.70      661.76    155.54 o 
  -3   4   1      395.30     1096.64     82.48 o 
  -2   4   1        2.00      980.51    302.23 o 
  -1   4   1     5445.49    13349.39    748.61 o 
   0   4   1       59.81     4326.49   2256.69 o 
   1   4   1     3935.22     4330.60     82.39 o 
   2   4   1     1246.50     1457.93     98.42 o 
   3   4   1      754.10      717.83     65.69 o 
   4   4   1      302.13      249.32    135.85 o 
   5   4   1      238.50      129.64    153.93 o 
  -5   5   1       20.76      231.67    171.43 o 
  -4   5   1     2144.92     1992.60    174.60 o 
  -3   5   1      455.02      437.15     74.12 o 
  -2   5   1     5561.71     5890.04     98.58 o 
  -1   5   1     3099.49     4050.40    433.12 o 
   0   5   1     2317.77     2467.67    119.99 o 
   1   5   1     7971.55     7812.22     90.87 o 
   3   5   1       71.89      286.39     61.68 o 
   4   5   1      173.83      347.26    146.11 o 
   5   5   1      449.39      337.80    160.67 o 
  -5   6   1       15.03       23.44    153.65 o 
  -4   6   1        0.43       79.00    146.38 o 
  -3   6   1        9.28     1598.48    251.05 o 
  -2   6   1     1477.41     1575.47     91.08 o 
  -1   6   1     2729.78     2641.62     88.78 o 
   0   6   1     7961.99     8038.14    181.09 o 
   1   6   1        4.15       34.06     34.67 o 
   2   6   1       35.14       65.01     40.42 o 
   3   6   1     3207.25     2948.10    146.58 o 
   4   6   1      499.28      972.18    155.93 o 
   5   6   1      103.11        8.81    156.19 o 
  -5   7   1       61.50      201.35    162.13 o 
  -4   7   1      403.72      302.93    151.75 o 
  -3   7   1      939.32     1110.30    105.76 o 
  -2   7   1     2298.30     2049.66     56.19 o 
  -1   7   1       41.99       36.28     29.94 o 
   0   7   1     9552.74     9212.79    218.65 o 
   1   7   1      111.96       96.07     34.69 o 
   2   7   1      848.07      927.28     97.53 o 
   3   7   1        1.66       48.71     63.05 o 
   4   7   1      714.12      852.99    160.74 o 
   5   7   1       60.36      159.93    159.49 o 
  -4   8   1      518.51      497.01    146.53 o 
  -3   8   1        9.71      146.59     86.74 o 
  -2   8   1     1686.89     1825.63    108.95 o 
  -1   8   1     2292.94     2582.54    231.20 o 
   0   8   1      211.82      457.19    145.31 o 
   1   8   1     1456.89     1619.74    225.87 o 
   2   8   1      304.06      530.54     71.93 o 
   3   8   1      358.09      310.58     88.08 o 
   4   8   1        6.05      160.13    146.00 o 
  -4   9   1        3.59      186.70    144.51 o 
  -3   9   1      173.13      594.08    101.35 o 
  -2   9   1      413.37      753.84     90.45 o 
  -1   9   1      225.51      658.58    398.74 o 
   0   9   1      392.25      788.80    280.52 o 
   1   9   1       57.00      255.57     79.28 o 
   2   9   1      114.90      300.65     63.38 o 
   3   9   1      126.36      182.05     86.68 o 
   4   9   1        3.49      -56.21    147.34 o 
  -4  10   1      352.11      368.35    149.45 o 
  -3  10   1        0.87       -7.78     91.80 o 
  -2  10   1      416.36      402.84    158.80 o 
  -1  10   1      750.13     2060.91   1014.20 o 
   0  10   1       20.40      602.49    451.66 o 
   1  10   1      247.74      436.45    292.57 o 
   2  10   1      344.51      575.70    147.57 o 
   3  10   1       91.87      135.61     86.42 o 
   4  10   1      120.07      219.82    150.98 o 
  -4  11   1        0.94      100.79    144.23 o 
  -3  11   1        7.05       65.94    156.94 o 
  -2  11   1      287.97      290.94    153.22 o 
  -1  11   1     1563.85     1529.04    205.22 o 
   0  11   1      347.80      621.47    109.43 o 
   1  11   1        3.40      565.84    492.54 o 
   2  11   1       46.65      128.63    154.65 o 
   3  11   1      186.53       62.36    135.61 o 
   4  11   1       22.45      -20.59    134.73 o 
  -3  12   1      250.73      120.44    158.02 o 
  -2  12   1       47.07      228.72    157.32 o 
  -1  12   1        3.28       62.11     97.92 o 
   0  12   1      250.17      245.30    105.12 o 
   1  12   1        3.77       28.96     99.12 o 
   2  12   1     1082.27     1064.85    176.83 o 
   3  12   1       31.80       85.96    165.18 o 
  -3  13   1      211.83      279.42    158.38 o 
  -2  13   1        0.13     -145.02    145.02 o 
  -1  13   1      168.43       89.54     97.89 o 
   0  13   1       12.58      -87.88    116.25 o 
   1  13   1        0.00       12.11     97.32 o 
   2  13   1        1.00      -49.53    152.06 o 
   3  13   1       11.19     -152.68    152.68 o 
  -2  14   1       17.76       50.05    163.08 o 
  -1  14   1       10.33       25.37    103.66 o 
   0  14   1        0.26      150.40    293.04 o 
   1  14   1       12.25      177.13    214.22 o 
   2  14   1       16.17      -13.16    165.07 o 
  -1  15   1       40.02      132.25    103.64 o 
   0  15   1        6.20      215.44    136.88 o 
   1  15   1        4.76      162.81    177.07 o 
  -5   0   2        7.86      -53.30    131.84 o 
  -4   0   2       23.57       47.07    117.62 o 
  -3   0   2      933.62     1396.50    121.62 o 
  -2   0   2     5236.85     6808.63    153.47 o 
  -1   0   2    13664.89    20493.43    171.98 o 
   1   0   2    12326.56    16432.01    117.26 o 
   2   0   2     3708.23     5166.51    301.33 o 
   3   0   2     1110.49     1650.82    145.69 o 
   4   0   2       14.22       43.35    118.06 o 
   5   0   2       65.44      -17.35    129.15 o 
  -5   1   2        0.20      -50.90     97.60 o 
  -4   1   2     1136.15     1645.75    110.86 o 
  -3   1   2      317.91      357.50     76.56 o 
  -2   1   2     1428.48     1277.93    126.03 o 
  -1   1   2        0.90       -1.01     46.96 o 
   1   1   2      438.83      424.53     32.92 o 
   2   1   2     3407.20     4387.22    257.31 o 
   3   1   2     1463.09     1892.73     77.66 o 
   4   1   2     1697.74     2290.84    109.61 o 
   5   1   2       61.53       11.58     90.40 o 
  -5   2   2      126.93       50.07    100.00 o 
  -4   2   2        0.72       37.18     89.33 o 
  -3   2   2      261.33      183.42     74.43 o 
  -2   2   2     1478.58     1332.75     51.18 o 
  -1   2   2    16836.36    15650.38    424.76 o 
   0   2   2        2.68       25.15     63.85 o 
   1   2   2    22157.23    21657.47    187.45 o 
   2   2   2      284.69      196.57     31.47 o 
   3   2   2      716.74      680.17     65.53 o 
   4   2   2      143.38      106.49     84.71 o 
   5   2   2       52.55       43.20     90.70 o 
  -5   3   2       78.86      240.05    159.30 o 
  -4   3   2       33.71       13.98     80.56 o 
  -3   3   2      800.17      891.45    328.24 o 
  -2   3   2      237.79      225.50     42.97 o 
  -1   3   2     2633.95     2996.84     80.15 o 
   0   3   2        0.24       -7.00     59.03 o 
   1   3   2     4006.21     4265.56     95.83 o 
   2   3   2       94.97       97.92     32.55 o 
   3   3   2     1133.28     1100.59     73.22 o 
   4   3   2       92.42       30.35     80.97 o 
   5   3   2      171.64      173.10    146.87 o 
  -5   4   2        2.06      -17.86    149.82 o 
  -4   4   2      196.38      520.88    166.02 o 
  -3   4   2     1802.43     1838.96    124.40 o 
  -2   4   2     2921.48     3056.62    143.94 o 
  -1   4   2    21019.36    24239.16     83.19 o 
   0   4   2      542.37     1487.33    810.77 o 
   1   4   2     8744.61    10021.63    260.84 o 
   2   4   2     1664.98     2199.83    120.30 o 
   3   4   2     1792.80     1939.66     70.95 o 
   4   4   2       23.45      121.91     93.08 o 
   5   4   2        4.93      121.87    154.38 o 
  -5   5   2      149.43      241.47    171.80 o 
  -4   5   2       33.64      146.93    142.78 o 
  -3   5   2       64.06      183.57     74.61 o 
  -2   5   2      756.08     1047.27     58.14 o 
  -1   5   2     4146.69     5420.66    297.79 o 
   0   5   2       51.20       74.66     41.25 o 
   1   5   2     6084.36    10309.88    326.26 o 
   2   5   2     2988.02     2949.17    111.08 o 
   3   5   2      933.39      996.70     68.61 o 
   4   5   2       83.59      141.45     91.76 o 
   5   5   2      362.79      619.85    166.43 o 
  -5   6   2        5.50      196.56    163.20 o 
  -4   6   2       52.65      193.30    157.76 o 
  -3   6   2     3676.02     3926.86    166.79 o 
  -2   6   2     1776.84     1721.43     86.26 o 
  -1   6   2     2398.68     3313.58    220.94 o 
   0   6   2      126.83      204.32     60.44 o 
   1   6   2      452.47      412.36     36.42 o 
   2   6   2      136.71      125.79     41.71 o 
   3   6   2      646.83     1797.95    148.26 o 
   4   6   2      103.77      107.04     91.45 o 
   5   6   2        7.56       14.83    148.07 o 
  -5   7   2        0.25      -11.03    160.54 o 
  -4   7   2      351.18      437.94    154.12 o 
  -3   7   2      125.83      160.08     85.35 o 
  -2   7   2        0.32       55.38     45.59 o 
  -1   7   2     1818.80     1933.14     46.90 o 
   0   7   2     3188.86     3112.98    166.39 o 
   1   7   2      549.32      514.80     37.17 o 
   2   7   2     1548.07     1517.27     90.47 o 
   3   7   2     3116.02     3009.70     96.39 o 
   4   7   2      325.05      492.57    110.32 o 
   5   7   2        0.98       45.64    152.69 o 
  -4   8   2        1.71       76.63    144.09 o 
  -3   8   2      453.23      413.63     92.05 o 
  -2   8   2        2.92      110.41     83.81 o 
  -1   8   2     1940.74     1863.58     87.60 o 
   0   8   2     1604.44     1580.94    223.96 o 
   1   8   2      107.85      211.29     64.69 o 
   2   8   2      393.58      532.65     63.98 o 
   3   8   2      342.36      268.81     86.09 o 
   4   8   2      209.36      237.13    150.55 o 
  -4   9   2       86.31       39.87    145.79 o 
  -3   9   2        1.57      187.46     98.53 o 
  -2   9   2      169.05      249.13    118.48 o 
  -1   9   2       74.90       53.21     86.21 o 
   0   9   2      349.53      401.57     92.45 o 
   1   9   2      140.73      157.16     83.25 o 
   2   9   2      511.34      580.43     62.97 o 
   3   9   2      143.95      105.56     87.14 o 
   4   9   2      350.86      298.92    151.97 o 
  -4  10   2       64.94      198.30    149.87 o 
  -3  10   2      156.54      170.92     92.04 o 
  -2  10   2      722.34      816.60     98.12 o 
  -1  10   2      278.16     2032.23    976.18 o 
   0  10   2     2842.12     2949.14    130.19 o 
   1  10   2      274.72     1736.31    781.55 o 
   2  10   2        0.01      324.44    142.83 o 
   3  10   2      201.78      183.37     90.82 o 
   4  10   2       15.79      -76.72    141.48 o 
  -4  11   2       51.49      125.83    142.48 o 
  -3  11   2      125.43      247.02    160.74 o 
  -2  11   2       98.82      125.81    149.54 o 
  -1  11   2        0.49      364.64    156.13 o 
   0  11   2     1196.94     1226.32    124.26 o 
   1  11   2      213.73      319.99     98.88 o 
   2  11   2     1153.20     1192.53    165.59 o 
   3  11   2      393.32      495.86    144.87 o 
   4  11   2      441.99      288.81    137.85 o 
  -3  12   2        7.09      459.97    165.34 o 
  -2  12   2       26.71       35.74    158.12 o 
  -1  12   2      173.30      212.94     98.77 o 
   0  12   2       35.43       82.45    101.06 o 
   1  12   2      607.62      570.05    105.14 o 
   2  12   2      115.21      142.46    151.23 o 
   3  12   2       17.10      109.94    170.39 o 
  -3  13   2       36.54      -47.80    155.48 o 
  -2  13   2        5.36     -145.33    145.33 o 
  -1  13   2        0.19       63.25     98.59 o 
   0  13   2        4.78      -83.37    100.83 o 
   1  13   2        1.93       36.18    133.97 o 
   2  13   2       90.59      291.68    157.88 o 
   3  13   2        4.50      114.35    155.69 o 
  -2  14   2      185.87      113.18    153.23 o 
  -1  14   2      519.03      493.57    109.09 o 
   0  14   2      821.21      862.07    119.75 o 
   1  14   2        0.50      -41.37    108.21 o 
   2  14   2      130.72      182.99    168.94 o 
  -1  15   2       21.88     -163.05    209.18 o 
   0  15   2      429.05      577.19    113.39 o 
   1  15   2        4.70      129.97    109.48 o 
  -5   1   3      574.93      556.16    102.62 o 
  -4   1   3        5.26        1.17     84.93 o 
  -3   1   3     2124.20     2493.34    104.07 o 
  -2   1   3      593.86      655.65     52.25 o 
  -1   1   3     3445.24     3740.89    169.62 o 
   0   1   3      177.65      186.85     34.83 o 
   1   1   3      223.67      189.15     28.12 o 
   2   1   3      413.88      414.04     43.51 o 
   3   1   3      845.74     1030.36     67.70 o 
   4   1   3     1132.69     1089.30     94.71 o 
   5   1   3       13.02      -54.41     90.04 o 
  -5   2   3       34.10       56.87     93.85 o 
  -4   2   3     1509.14     1591.56    104.31 o 
  -3   2   3     1589.17     1451.96    113.18 o 
  -2   2   3       17.45       14.33     42.74 o 
  -1   2   3     6341.93     6376.88    126.38 o 
   0   2   3      729.02      676.03     70.59 o 
   1   2   3     6475.80     5740.01     51.26 o 
   2   2   3     3914.37     3519.12     47.52 o 
   3   2   3     1094.76     1084.08     70.60 o 
   4   2   3      359.52      421.52     72.68 o 
   5   2   3      333.02      360.60     96.17 o 
  -5   3   3      459.40      351.70    161.43 o 
  -4   3   3       10.64       -9.68     77.02 o 
  -3   3   3     2258.82     2412.13     96.99 o 
  -2   3   3       11.62       -5.47     42.85 o 
  -1   3   3     5474.96     5514.13    166.49 o 
   0   3   3      958.03      857.72    167.59 o 
   1   3   3     1489.52     1558.80    143.65 o 
   2   3   3      756.81      739.62     68.58 o 
   3   3   3        3.03       42.54     47.90 o 
   4   3   3      587.59      533.50     70.09 o 
   5   3   3       15.73        6.36    142.17 o 
  -5   4   3       23.86      -21.65    147.39 o 
  -4   4   3     1695.32     1648.29    177.67 o 
  -3   4   3      984.03      920.31     78.42 o 
  -2   4   3     2608.61     2916.26    116.67 o 
  -1   4   3     9650.85    14969.02   1670.96 o 
   0   4   3    12813.63    12108.45    664.97 o 
   1   4   3     6886.64     8519.53    234.29 o 
   2   4   3     2720.99     3011.31    215.36 o 
   3   4   3      198.33      621.15     97.18 o 
   4   4   3      159.22      166.93     65.60 o 
   5   4   3       14.64       54.95    148.47 o 
  -5   5   3        9.99       92.34    173.44 o 
  -4   5   3       39.10      165.36    143.08 o 
  -3   5   3      442.56      547.20     80.85 o 
  -2   5   3      824.80      937.88     65.22 o 
  -1   5   3      492.93     2289.79    437.98 o 
   0   5   3      136.72      246.66     99.33 o 
   3   5   3       24.68      243.88     63.11 o 
   4   5   3        3.42       13.63     92.13 o 
   5   5   3       96.26      131.48    155.52 o 
  -5   6   3      135.56      179.02    169.48 o 
  -4   6   3      253.61      158.94    146.16 o 
  -3   6   3     1947.60     2115.67    106.14 o 
  -2   6   3       36.78       79.25     50.87 o 
  -1   6   3     1480.15     2145.19    280.16 o 
   0   6   3     2186.89     1937.99     83.70 o 
   1   6   3       91.31      117.55     36.73 o 
   2   6   3       29.72       47.92     42.01 o 
   3   6   3      210.18      242.55     66.43 o 
   4   6   3      881.68      659.28     98.32 o 
   5   6   3        8.96      -97.84    148.33 o 
  -5   7   3       22.30       -1.58    151.02 o 
  -4   7   3       39.67       22.31    148.71 o 
  -3   7   3     1720.02     1684.96    109.62 o 
  -2   7   3      123.45      112.67     79.24 o 
  -1   7   3       51.61       50.34     31.82 o 
   0   7   3      678.05      384.11    104.39 o 
   1   7   3      293.30      320.34     41.27 o 
   2   7   3     3087.52     3256.89    137.84 o 
   3   7   3       91.27      101.84     74.81 o 
   4   7   3      423.26      552.61     98.21 o 
   5   7   3       86.16       76.82    154.69 o 
  -4   8   3       74.16      221.81    144.26 o 
  -3   8   3      116.38       98.37     86.05 o 
  -2   8   3      680.66      709.79     91.77 o 
   0   8   3     1270.48     1341.38     93.94 o 
   1   8   3      199.94      373.69    132.17 o 
   2   8   3      320.14      361.73     46.79 o 
   3   8   3        4.99       80.69     62.77 o 
   4   8   3        0.16       18.68     85.82 o 
  -4   9   3      251.09      386.00    155.23 o 
  -3   9   3      644.38      741.82    105.24 o 
  -2   9   3     1033.49     1045.43     94.95 o 
  -1   9   3     1433.17     1479.54    100.58 o 
   0   9   3     1268.28     1202.06     98.88 o 
   1   9   3      307.38      649.49    371.21 o 
   2   9   3      392.40      388.20     62.90 o 
   3   9   3      328.07      409.89     91.11 o 
   4   9   3      134.69      175.95    139.53 o 
  -4  10   3      172.97       97.97    143.45 o 
  -3  10   3      140.54      186.12     92.69 o 
  -2  10   3       93.56      178.43     86.73 o 
  -1  10   3     4992.26     5277.25    185.39 o 
   0  10   3     1387.07     1467.83    135.66 o 
   1  10   3      142.06      287.04    115.82 o 
   2  10   3     1615.40     1499.25    103.71 o 
   3  10   3        2.49       82.05    113.19 o 
   4  10   3       12.39      122.33    140.03 o 
  -4  11   3       19.05       86.46    152.92 o 
  -3  11   3       49.58      166.49    148.49 o 
  -2  11   3      140.73      109.24    152.09 o 
  -1  11   3      566.26      863.46    258.84 o 
   0  11   3      392.60      551.07    107.62 o 
   1  11   3        6.90       85.34     93.10 o 
   2  11   3      729.61      872.31    153.91 o 
   3  11   3      325.04      303.42    158.03 o 
   4  11   3       13.60       46.29    120.21 o 
  -3  12   3      308.22      301.76    160.59 o 
  -2  12   3      407.81      533.49    171.35 o 
  -1  12   3       14.05      148.55    100.46 o 
   0  12   3      187.77      243.74    134.93 o 
   1  12   3       37.68      189.12     95.71 o 
   2  12   3      322.88     1047.46    175.34 o 
   3  12   3      489.00      618.63    158.19 o 
  -3  13   3       77.16      145.69    150.09 o 
  -2  13   3      188.43      122.63    142.46 o 
  -1  13   3        9.74       93.87     96.31 o 
   0  13   3       35.91       53.12     97.93 o 
   1  13   3        1.45      -31.27    104.95 o 
   2  13   3       32.59       70.84    161.03 o 
   3  13   3       22.50      251.45    158.25 o 
  -2  14   3        1.03       60.37    152.08 o 
  -1  14   3        0.45      351.51    200.60 o 
   0  14   3        0.00      312.55    112.11 o 
   1  14   3       17.61      166.37    106.22 o 
   2  14   3        0.42      101.76    170.42 o 
  -1  15   3        5.51     -111.52    111.52 o 
   0  15   3        0.22      101.99    109.63 o 
   1  15   3        0.31       92.62    108.46 o 
  -5   0   4      937.54     1006.78    166.99 o 
  -4   0   4      952.60      876.45    137.83 o 
  -3   0   4     4162.65     5379.55    177.94 o 
  -2   0   4      116.40       91.14     82.98 o 
  -1   0   4     4695.94     5826.04    117.06 o 
   0   0   4     3934.46     3585.68     56.03 o 
   1   0   4     7771.64     7472.11    465.34 o 
   2   0   4        6.27       22.59     57.04 o 
   3   0   4     6285.14     7077.16    136.41 o 
   4   0   4       32.59       44.40    110.26 o 
   5   0   4      223.43      230.12    125.10 o 
  -5   1   4      278.39      354.90    100.37 o 
  -4   1   4       74.66       60.22     87.79 o 
  -3   1   4     1334.51     1563.32     93.68 o 
  -2   1   4     8831.41     8820.60     82.29 o 
  -1   1   4      786.71      844.18     44.45 o 
   0   1   4     7032.27     6379.87    434.27 o 
   1   1   4      187.30      233.86     33.66 o 
   2   1   4    10532.18    11124.39    342.23 o 
   3   1   4      675.63      738.22     57.77 o 
   4   1   4        0.34       41.57     68.19 o 
   5   1   4      364.63      427.00     95.23 o 
  -5   2   4      194.37      535.98    118.91 o 
  -4   2   4      189.37      198.19     87.60 o 
  -3   2   4       12.06      -35.11     72.37 o 
  -2   2   4     4422.59     4213.69     99.80 o 
  -1   2   4     1529.85     1642.83     38.84 o 
   0   2   4     7908.19     7484.22    113.80 o 
   1   2   4     2083.92     2099.78     79.25 o 
   2   2   4     1575.18     1428.81     47.70 o 
   3   2   4       25.69       17.96     50.76 o 
   4   2   4      209.32      189.72     68.93 o 
   5   2   4      148.63      112.31     88.71 o 
  -5   3   4      150.51      249.04    164.23 o 
  -4   3   4      259.94      242.58    131.74 o 
  -3   3   4      117.49      133.68     81.27 o 
  -2   3   4     1153.09     1143.74     53.96 o 
  -1   3   4     1190.31     1196.54     33.08 o 
   0   3   4     4256.38     4204.09    112.21 o 
   1   3   4     3544.41     3369.29     75.51 o 
   2   3   4     3729.56     3605.99     64.25 o 
   3   3   4      867.13      822.32     62.54 o 
   4   3   4      109.88      104.88     76.93 o 
   5   3   4      234.27      257.51     89.76 o 
  -5   4   4      339.29      277.21    162.05 o 
  -4   4   4      146.87      136.79    150.50 o 
  -3   4   4       85.78      137.04     91.74 o 
  -2   4   4      909.14      961.25     72.36 o 
  -1   4   4     1337.56     3330.36    709.46 o 
   0   4   4     5474.81     6973.21   1976.03 o 
   1   4   4     4218.13     6155.03    404.08 o 
   2   4   4     5525.88     5676.13    369.57 o 
   3   4   4     1003.03      911.65     64.51 o 
   4   4   4      164.81      102.70     65.98 o 
   5   4   4        0.14     -145.71    145.71 o 
  -5   5   4      306.35      273.41    170.13 o 
  -4   5   4        1.72       59.62    145.55 o 
  -3   5   4      527.04      492.18     81.10 o 
  -2   5   4     6181.83     5960.98    246.96 o 
  -1   5   4     1025.97     1256.74     57.04 o 
   0   5   4     3692.06     3550.28    156.43 o 
   1   5   4       57.46       64.80     35.56 o 
   2   5   4     2779.28     2695.42     58.68 o 
   3   5   4      150.67       88.79     59.35 o 
   4   5   4        2.37       46.90     89.46 o 
   5   5   4        7.50       71.26    156.87 o 
  -5   6   4       33.79       59.94    164.97 o 
  -4   6   4      120.47       92.12    148.49 o 
  -3   6   4       61.09       53.21     79.51 o 
  -2   6   4        5.74      234.17    144.61 o 
  -1   6   4     4661.55     4804.17    240.12 o 
   0   6   4       51.20       77.27     30.92 o 
   1   6   4     3631.57     3421.50     56.14 o 
   2   6   4        4.16        1.29     44.59 o 
   3   6   4       49.13       -2.59     58.07 o 
   4   6   4      303.85      326.11     96.33 o 
   5   6   4       12.80      -12.23    142.69 o 
  -5   7   4      107.61       20.38    147.52 o 
  -4   7   4      247.63      211.22    154.18 o 
  -3   7   4       90.68       92.02     93.09 o 
  -2   7   4     1416.43     1379.77     91.63 o 
  -1   7   4     1452.75     1474.64     46.42 o 
   0   7   4     2400.44     2431.02     61.91 o 
   1   7   4     1618.04     1560.66     51.31 o 
   2   7   4     1670.55     1615.47     57.14 o 
   3   7   4      600.22      577.90     70.17 o 
   4   7   4      182.59      243.60     93.96 o 
   5   7   4       46.83      161.88    160.86 o 
  -4   8   4      153.67      138.46    147.00 o 
  -3   8   4        0.41       34.03     89.21 o 
  -2   8   4      421.76      424.95     83.81 o 
  -1   8   4        2.37      463.63    161.05 o 
   0   8   4      749.23     1032.65    201.74 o 
   1   8   4       23.73       -3.29     52.17 o 
   2   8   4      570.28      583.36     51.81 o 
   3   8   4       22.27       14.93     59.52 o 
   4   8   4        5.28      153.35     90.54 o 
  -4   9   4      113.12      149.74    146.48 o 
  -3   9   4      552.17      595.90    106.62 o 
  -2   9   4      200.97      154.79     83.08 o 
  -1   9   4        0.37       40.33     58.78 o 
   0   9   4      390.82      280.10     85.50 o 
   1   9   4       82.22      126.78     83.08 o 
   2   9   4        6.53       51.78     62.09 o 
   3   9   4       52.17       69.67     87.94 o 
   4   9   4       81.02      123.24    142.11 o 
  -4  10   4       70.19       23.78    130.60 o 
  -3  10   4        9.67       30.59     91.34 o 
  -2  10   4      475.02      489.97     91.71 o 
  -1  10   4      424.40      463.90    101.46 o 
   1  10   4     1126.02     1130.23    101.19 o 
   2  10   4      101.02      144.10     88.06 o 
   3  10   4      100.18      135.09     87.95 o 
   4  10   4       48.76      -27.20    137.50 o 
  -4  11   4      123.44      119.14    157.30 o 
  -3  11   4      477.80      518.27    102.05 o 
  -2  11   4       25.51      125.06    147.57 o 
  -1  11   4     1290.77     1302.13    114.84 o 
   0  11   4      745.73      905.23    119.74 o 
   1  11   4      614.02      557.54    100.18 o 
   2  11   4       73.63      586.99    149.09 o 
   3  11   4      153.92       85.06    133.09 o 
   4  11   4       23.02       70.86     87.09 o 
  -3  12   4       34.15      283.99    157.62 o 
  -2  12   4      428.74      287.52    152.88 o 
  -1  12   4       32.72       34.60     96.26 o 
   0  12   4      379.93      291.91    101.88 o 
   1  12   4        0.04       34.53     92.43 o 
   2  12   4      177.86      566.75    163.43 o 
   3  12   4        4.65       31.11    147.03 o 
  -3  13   4      176.53      214.99    148.32 o 
  -2  13   4       25.78       54.81    147.20 o 
  -1  13   4       56.90       91.86     94.57 o 
   0  13   4       16.04       28.79    100.48 o 
   1  13   4       38.65       61.42     99.57 o 
   2  13   4        2.90      -26.53    155.62 o 
   3  13   4        0.55     -139.87    154.86 o 
  -2  14   4       37.18      -54.57    145.90 o 
  -1  14   4       36.33       13.43     96.17 o 
   0  14   4      187.15      195.42    115.60 o 
   1  14   4       61.63      126.96    101.16 o 
   2  14   4      894.33     1048.49    203.60 o 
  -1  15   4      647.81      457.90     99.71 o 
   0  15   4        1.13       30.04    116.04 o 
   1  15   4      872.70      906.20    120.12 o 
  -5   1   5       34.40       24.95     98.06 o 
  -4   1   5       29.91       40.86     91.05 o 
  -3   1   5       80.51       82.99     79.26 o 
  -2   1   5        0.24        2.46     34.06 o 
  -1   1   5    13571.20    13069.05     69.43 o 
   0   1   5      505.53      527.88     27.97 o 
   1   1   5       29.98       31.09     33.85 o 
   2   1   5       33.43       49.29     39.72 o 
   3   1   5        1.55       -4.65     51.02 o 
   4   1   5       73.96       14.06     68.56 o 
   5   1   5      394.14      316.81     91.79 o 
  -5   2   5      199.94      239.70     97.95 o 
  -4   2   5      123.06      172.75     84.87 o 
  -3   2   5      118.48       74.59     75.34 o 
  -2   2   5     8409.12     8405.23    211.79 o 
  -1   2   5    10333.75     9783.56     87.76 o 
   0   2   5      133.86      136.70     40.33 o 
   1   2   5      849.36      756.93     36.80 o 
   2   2   5      787.20      810.41     37.55 o 
   3   2   5      662.89      590.19     53.47 o 
   4   2   5     1313.66     1336.17     80.92 o 
   5   2   5       67.41       30.86     86.80 o 
  -5   3   5       15.21      144.79    165.57 o 
  -4   3   5      385.35      400.41     91.05 o 
  -3   3   5       97.33       38.83     72.24 o 
  -2   3   5      143.41       96.22     39.42 o 
  -1   3   5        0.37       -2.00     23.54 o 
   0   3   5     2668.21     2383.60    100.20 o 
   1   3   5      742.78      684.99     34.11 o 
   2   3   5      217.84      201.38     40.57 o 
   3   3   5        6.29       -3.68     52.59 o 
   4   3   5      185.07      167.47     67.81 o 
   5   3   5       20.54      200.21    131.67 o 
  -5   4   5        5.70      128.77    158.31 o 
  -4   4   5      939.05      934.67    157.75 o 
  -3   4   5       79.25       52.00     66.94 o 
  -2   4   5     1008.01      913.48     78.21 o 
  -1   4   5      369.24      411.48     56.28 o 
   0   4   5      110.04      117.11     87.28 o 
   1   4   5        0.06      178.53     69.19 o 
   2   4   5     1084.07     1074.49     56.19 o 
   3   4   5      112.44      104.59     76.04 o 
   4   4   5      547.32      414.22     93.48 o 
   5   4   5      726.29      818.46    160.28 o 
  -5   5   5       59.47       77.84    168.80 o 
  -4   5   5      741.05      822.08    149.34 o 
  -3   5   5        7.12      -12.05     75.15 o 
  -2   5   5     2484.27     2826.22    242.49 o 
  -1   5   5     1807.80     2045.20    128.53 o 
   0   5   5     2916.56     2757.78     99.11 o 
   1   5   5      681.67      766.52     43.53 o 
   2   5   5      532.33      867.84    128.88 o 
   3   5   5     2625.00     2318.29     77.89 o 
   4   5   5      256.14      238.61     89.43 o 
   5   5   5      531.06      278.20    149.10 o 
  -5   6   5       50.43       61.13    159.49 o 
  -4   6   5      611.75      511.20    160.86 o 
  -3   6   5     1081.34      946.62     90.15 o 
  -2   6   5     5380.07     4855.30    462.75 o 
  -1   6   5      455.63      648.79    106.54 o 
   0   6   5     2142.31     1825.67     85.25 o 
   1   6   5     4839.44     4617.93     74.20 o 
   2   6   5     2311.74     2354.75     80.60 o 
   3   6   5      192.28      116.31     58.82 o 
   4   6   5      123.71      109.97     91.41 o 
   5   6   5       41.86       -5.62    141.04 o 
  -5   7   5        5.01      173.23    163.13 o 
  -4   7   5       28.98      -21.56    144.13 o 
  -3   7   5      765.92      801.38    100.38 o 
  -2   7   5       31.52       60.26     73.97 o 
  -1   7   5     1128.99     1110.90     44.01 o 
   0   7   5       11.33       29.20     73.90 o 
   1   7   5     4991.29     4552.60     63.55 o 
   2   7   5      364.61      415.62     48.38 o 
   3   7   5        2.06      -25.33     57.68 o 
   4   7   5      122.08      206.47     88.81 o 
   5   7   5      227.13       84.91    155.52 o 
  -4   8   5      557.37      510.97    164.25 o 
  -3   8   5      290.71      289.94     93.26 o 
  -2   8   5      462.89      547.97     86.58 o 
  -1   8   5     3777.58     3645.15     81.70 o 
   0   8   5     1714.37     1475.84     60.14 o 
   1   8   5     2458.15     2225.48     52.52 o 
   2   8   5     1266.38     1248.05     57.00 o 
   3   8   5     1107.50     1044.28     92.57 o 
   4   8   5      109.02        5.64     85.38 o 
  -4   9   5       50.39      -49.03    148.90 o 
  -3   9   5        3.84       41.56     94.94 o 
  -2   9   5      223.87      219.24     87.37 o 
  -1   9   5       96.57       32.50     71.87 o 
   0   9   5      152.87      203.29     98.33 o 
   1   9   5     2206.37     1960.59    145.86 o 
   2   9   5       25.29      141.99     64.34 o 
   3   9   5      445.83      430.84     90.24 o 
   4   9   5      217.50      280.65    139.62 o 
  -4  10   5       67.90        5.32    130.42 o 
  -3  10   5      455.35      467.93     96.48 o 
  -2  10   5        1.01        0.27     82.18 o 
  -1  10   5      209.94     1448.73    859.08 o 
   0  10   5      312.54      411.24     95.52 o 
   1  10   5      437.15      408.54     95.42 o 
   2  10   5       73.97      185.99     88.89 o 
   3  10   5       16.24        9.69     81.43 o 
   4  10   5        0.37       55.52    131.41 o 
  -3  11   5      207.04      202.99     93.80 o 
  -2  11   5        8.80      -20.00    133.72 o 
  -1  11   5      221.58      127.75    104.66 o 
   0  11   5      448.64      551.10    105.13 o 
   1  11   5       33.05       23.01     90.40 o 
   2  11   5        0.03       29.27     94.52 o 
   3  11   5      184.49      148.09    130.60 o 
  -3  12   5      838.84      675.71    151.15 o 
  -2  12   5        9.90       46.93    146.94 o 
  -1  12   5      404.57      533.16    105.80 o 
   0  12   5      325.17      243.77    101.00 o 
   1  12   5       25.37      186.90     91.86 o 
   2  12   5       45.84      -26.54    142.00 o 
   3  12   5       46.72      169.39    144.56 o 
  -3  13   5       87.73      139.88    142.93 o 
  -2  13   5       10.15       26.19    145.30 o 
  -1  13   5       24.68       85.08    102.98 o 
   0  13   5        2.16       78.31    102.94 o 
   1  13   5       47.96      115.81     99.88 o 
   2  13   5        0.09      -29.67    153.47 o 
   3  13   5       32.13      302.85    157.58 o 
  -2  14   5        0.16      330.56    151.45 o 
  -1  14   5        0.01       93.85    105.98 o 
   0  14   5        0.47      155.35    110.71 o 
   1  14   5       45.70       73.98    103.27 o 
   2  14   5       49.35      327.46    184.58 o 
  -1  15   5        9.71        6.14    119.24 o 
   0  15   5        2.18       75.23    186.44 o 
   1  15   5        2.46       45.68    108.82 o 
  -5   0   6      210.34      191.39    142.51 o 
  -4   0   6      377.46      518.77    136.01 o 
  -3   0   6     2610.55     2399.12    139.42 o 
  -2   0   6      529.26      432.75     96.91 o 
  -1   0   6   108820.71    98783.27    430.66 o 
   0   0   6      203.69      233.95     38.95 o 
   1   0   6   159537.55   141710.36    438.68 o 
   2   0   6      304.17      310.49     60.27 o 
   3   0   6     3481.26     3071.93     99.95 o 
   4   0   6        1.02       35.22     85.11 o 
   5   0   6      666.42      781.88    143.70 o 
  -5   1   6       51.98      133.98     96.06 o 
  -4   1   6     1264.85     1514.64    108.39 o 
  -3   1   6      450.51      442.67     80.61 o 
  -2   1   6     1930.73     1935.03     51.10 o 
  -1   1   6     2240.18     2285.33     60.25 o 
   0   1   6        0.34       18.03     29.60 o 
   1   1   6     3671.23     3514.11     61.51 o 
   2   1   6      409.75      294.68     35.71 o 
   3   1   6       83.65       82.24     51.35 o 
   4   1   6      426.79      415.90     64.23 o 
   5   1   6       22.37       44.29     87.61 o 
  -5   2   6      280.17      275.02     96.03 o 
  -4   2   6      108.27       86.12     85.19 o 
  -3   2   6     1480.43     1455.32    110.18 o 
  -2   2   6       11.74       27.29     39.77 o 
  -1   2   6     3452.96     3056.12     44.26 o 
   0   2   6       48.46       48.33     42.61 o 
   1   2   6     2644.80     2533.58     43.94 o 
   2   2   6      570.73      581.17     41.50 o 
   3   2   6     1656.02     1526.48     60.47 o 
   4   2   6       64.68       41.05     67.16 o 
   5   2   6       86.80      230.40     89.93 o 
  -5   3   6        3.27       80.80    163.50 o 
  -4   3   6     1690.74     1647.21    107.10 o 
  -3   3   6       67.44        2.03     72.78 o 
  -2   3   6      600.99      548.51     41.36 o 
  -1   3   6      209.49      232.81     28.34 o 
   0   3   6      481.67      469.24     87.26 o 
   1   3   6     2428.59     2218.98     28.70 o 
   2   3   6      405.95      377.23     19.67 o 
   3   3   6       13.08       13.96     57.80 o 
   4   3   6     3271.57     3371.95     98.17 o 
   5   3   6       51.87        8.25    140.03 o 
  -5   4   6       71.52       17.27    152.44 o 
  -4   4   6      133.66      123.82    144.32 o 
  -3   4   6       11.18        0.18     68.11 o 
  -2   4   6      355.06      355.72     23.53 o 
  -1   4   6       72.15       39.02     25.17 o 
   0   4   6      399.01      335.74     90.00 o 
   1   4   6     3734.89     3608.39     54.50 o 
   2   4   6     3040.52     3144.20     59.88 o 
   3   4   6      290.52      230.39     75.62 o 
   4   4   6        4.96        2.26     88.69 o 
   5   4   6       25.40      -30.03     97.28 o 
  -5   5   6      329.49      289.31    163.36 o 
  -4   5   6       26.15       12.00    131.35 o 
  -3   5   6      146.64      208.39     79.12 o 
  -2   5   6      825.41      899.43     53.93 o 
  -1   5   6     7654.53     7830.55     91.68 o 
   0   5   6       98.43      126.29     68.88 o 
   1   5   6     1231.48     1227.03     46.44 o 
   2   5   6      169.37      156.57     49.08 o 
   3   5   6      679.29      580.55     67.10 o 
   4   5   6        9.72       83.08     85.38 o 
   5   5   6       94.86      149.61    100.97 o 
  -5   6   6       19.44       86.63    151.98 o 
  -4   6   6      106.86      155.29    154.74 o 
  -3   6   6       60.57       38.44     77.41 o 
  -2   6   6      125.22      173.80     77.84 o 
  -1   6   6     1888.64     1974.83    129.18 o 
   0   6   6      289.59      295.16     74.96 o 
   1   6   6     4933.54     4767.00     94.60 o 
   2   6   6      475.87      444.84     47.53 o 
   3   6   6      228.48      191.86     62.19 o 
   4   6   6      170.83      184.70     89.89 o 
   5   6   6        2.80       83.17     97.36 o 
  -5   7   6       32.53      234.42    173.21 o 
  -4   7   6      258.52      239.15    145.75 o 
  -3   7   6      865.11      877.23    190.67 o 
  -2   7   6        8.75       53.75     72.72 o 
  -1   7   6      226.60      270.73     38.13 o 
   0   7   6      786.23      853.69     83.74 o 
   1   7   6      951.24      956.82     52.37 o 
   2   7   6      274.55      236.74     49.00 o 
   3   7   6       25.37      -12.46     60.17 o 
   4   7   6       27.75       40.97     84.77 o 
   5   7   6      208.34      116.66    103.32 o 
  -4   8   6       99.76      188.56    155.33 o 
  -3   8   6        5.19        5.98     87.82 o 
  -2   8   6      119.53      108.72     78.55 o 
  -1   8   6      380.94      392.69     40.71 o 
   0   8   6     1151.66     1066.29     57.98 o 
   1   8   6      331.89      280.90     61.54 o 
   2   8   6      128.46      172.92     49.92 o 
   3   8   6      239.93      198.14     63.07 o 
   4   8   6       47.87       43.85     83.37 o 
  -4   9   6       30.23      -41.72    145.14 o 
  -3   9   6      496.42      485.75     96.72 o 
  -2   9   6       39.41       89.20     77.40 o 
  -1   9   6       87.30      175.79     62.12 o 
   0   9   6      220.34      176.12    115.85 o 
   1   9   6       28.62       46.89     85.70 o 
   2   9   6       14.57        7.35     61.34 o 
   3   9   6      226.55       98.18     84.40 o 
   4   9   6        0.88      -77.28    129.89 o 
  -4  10   6       22.16     -144.58    144.58 o 
  -3  10   6       94.37      129.91    107.14 o 
  -2  10   6       11.93      -55.23     84.90 o 
  -1  10   6      373.11      435.10     94.07 o 
   0  10   6     4395.31     3948.99    262.12 o 
   1  10   6      988.08     1045.41    103.65 o 
   2  10   6      391.17      347.87     87.02 o 
   3  10   6      116.77      127.25     84.85 o 
   4  10   6       67.56      185.80     94.07 o 
  -3  11   6        7.59       69.76    106.10 o 
  -2  11   6       56.01       82.20    127.51 o 
  -1  11   6      265.44      203.55    109.58 o 
   0  11   6      109.39      143.14     98.79 o 
   1  11   6        4.93        5.86     90.51 o 
   2  11   6      432.59      410.17     96.18 o 
   3  11   6      271.01      259.45    134.47 o 
  -3  12   6      183.05      125.76    126.43 o 
  -2  12   6      167.25       96.99    142.93 o 
  -1  12   6      137.33      111.42     99.04 o 
   0  12   6       36.26       72.91     97.93 o 
   1  12   6      448.27      484.88     99.61 o 
   2  12   6       54.14      168.05    157.53 o 
   3  12   6      576.57      408.53    151.45 o 
  -3  13   6       34.26       -1.98    142.26 o 
  -2  13   6       33.63      263.01    148.26 o 
  -1  13   6        0.99       25.74     97.68 o 
   0  13   6       13.38       97.68     98.68 o 
   1  13   6        3.99      -61.55     98.25 o 
   2  13   6      147.08      182.51    153.34 o 
   3  13   6       83.45      104.41    149.28 o 
  -2  14   6       40.59      155.84    145.07 o 
  -1  14   6      639.58      763.18    172.87 o 
   0  14   6      900.91     1042.00    123.29 o 
   1  14   6       40.13       21.69    103.38 o 
   2  14   6      332.37      406.84    175.70 o 
  -1  15   6       11.23       -0.53    152.37 o 
   0  15   6      208.32      222.84    115.63 o 
   1  15   6        4.65      -78.33    104.34 o 
  -5   1   7       46.88       91.77     98.89 o 
  -4   1   7      148.80      106.97     90.44 o 
  -3   1   7       86.27       68.50     74.86 o 
  -2   1   7      308.51      385.02     42.28 o 
  -1   1   7     5717.24     5841.09    113.13 o 
   0   1   7     2585.77     2486.28     40.54 o 
   1   1   7      899.80      830.31     30.34 o 
   2   1   7      353.60      308.61     41.64 o 
   3   1   7        5.55       29.47     49.21 o 
   4   1   7      200.91      180.54     60.74 o 
   5   1   7        4.44       69.59    107.81 o 
  -5   2   7      486.63      496.84    100.46 o 
  -4   2   7      233.73      163.82     88.72 o 
  -3   2   7     6223.40     6172.15    165.50 o 
  -2   2   7     1505.44     1409.32     61.94 o 
  -1   2   7    10983.49    10825.25     81.78 o 
   0   2   7     1581.61     1689.59     47.70 o 
   1   2   7     1949.58     2010.89     59.01 o 
   2   2   7     1142.09     1098.89     46.19 o 
   3   2   7       37.13       75.96     50.81 o 
   4   2   7      353.23      370.85     63.81 o 
   5   2   7       67.16       68.54     74.97 o 
  -5   3   7        0.65      -53.29    149.50 o 
  -4   3   7       64.80       21.86     87.02 o 
  -3   3   7       82.93       41.33     74.51 o 
  -2   3   7     1529.57     1553.38     62.76 o 
  -1   3   7      212.57      217.13     41.11 o 
   0   3   7     3682.62     3504.31    114.89 o 
   1   3   7       36.38       51.29     20.53 o 
   2   3   7     1549.50     1613.70     54.55 o 
   3   3   7      284.48      219.30     62.11 o 
   4   3   7      895.34      863.72    110.17 o 
   5   3   7       18.38      -12.04     99.03 o 
  -5   4   7      102.62      177.34    151.29 o 
  -4   4   7        9.87      -12.47    152.65 o 
  -3   4   7      153.37      100.04     69.72 o 
  -2   4   7        7.74       20.79     27.32 o 
  -1   4   7       92.87      112.19     27.56 o 
   0   4   7      918.29      953.09    103.68 o 
   1   4   7     7158.57     7126.77    125.57 o 
   2   4   7     2099.78     2115.16     57.87 o 
   3   4   7       13.96        2.62     58.78 o 
   4   4   7      287.83      251.49     90.36 o 
   5   4   7      100.79      182.65     98.09 o 
  -5   5   7      117.11      151.93    155.66 o 
  -4   5   7      115.18       27.66    133.05 o 
  -3   5   7     3266.75     3110.71    168.17 o 
  -2   5   7     1294.24     1201.74     74.89 o 
  -1   5   7     3427.66     3370.79    121.33 o 
   0   5   7     7636.80     6511.90    157.25 o 
   1   5   7     2520.35     2451.06     43.28 o 
   2   5   7     3607.54     3479.47    131.68 o 
   3   5   7      249.42      249.89     78.18 o 
   4   5   7       11.03      -38.96     85.25 o 
   5   5   7        2.56        4.91     99.07 o 
  -5   6   7        3.00       -9.52    154.11 o 
  -4   6   7      135.33       33.10    152.10 o 
  -3   6   7      153.02      164.72     72.98 o 
  -2   6   7      145.60       68.49     46.47 o 
  -1   6   7     2843.07     2873.52    109.62 o 
   0   6   7      730.12      708.64     79.79 o 
   1   6   7       34.68       92.16     40.95 o 
   2   6   7      314.48      254.24     50.17 o 
   3   6   7        2.02      -16.45     61.63 o 
   4   6   7      703.45      569.44     95.20 o 
   5   6   7      100.29      111.27     96.76 o 
  -5   7   7       39.44      218.56    172.50 o 
  -4   7   7      568.34      293.53    153.42 o 
  -3   7   7     2638.68     2287.73    104.77 o 
  -2   7   7       21.25       64.54     73.77 o 
  -1   7   7     5681.16     5671.33    139.97 o 
   0   7   7      136.89      124.03     76.15 o 
   1   7   7     3864.35     3693.07     75.70 o 
   2   7   7      173.81      111.36     45.84 o 
   3   7   7      963.10      881.67     70.93 o 
   4   7   7      273.18      220.79     89.57 o 
  -4   8   7      117.54      142.97    152.32 o 
  -3   8   7      839.19      786.80     91.48 o 
  -2   8   7      175.45      127.60     76.86 o 
  -1   8   7      575.20      573.25     42.49 o 
   0   8   7      284.70      279.28     88.40 o 
   1   8   7       96.33      134.95     40.68 o 
   2   8   7      851.34      819.95     65.83 o 
   3   8   7      121.01      122.41     62.41 o 
   4   8   7        9.90       29.08     80.89 o 
  -4   9   7        8.64      155.76    154.64 o 
  -3   9   7       11.55       -4.20     90.48 o 
  -2   9   7      199.38      119.08     81.19 o 
  -1   9   7       86.94      128.62     64.00 o 
   0   9   7      356.77      330.67     92.03 o 
   1   9   7      587.73      621.39     94.94 o 
   2   9   7      138.94       99.18     61.92 o 
   3   9   7       69.83       63.55     90.78 o 
   4   9   7       95.93      -21.17    172.28 o 
  -4  10   7      207.60       25.48    159.13 o 
  -3  10   7      107.53      148.83     87.54 o 
  -2  10   7       68.42       81.71     81.87 o 
  -1  10   7       34.39       40.42     88.90 o 
   0  10   7      423.24      650.73    197.15 o 
   1  10   7      955.62      857.94    101.09 o 
   2  10   7     1371.62     1303.30    100.14 o 
   3  10   7        8.19       69.81     83.08 o 
   4  10   7       40.31       24.00     93.43 o 
  -3  11   7       36.24      119.38     91.65 o 
  -2  11   7      219.48      127.85    131.76 o 
  -1  11   7      221.75      217.80     96.26 o 
   0  11   7     1111.57     1046.92    108.41 o 
   1  11   7      734.07      635.23    113.53 o 
   2  11   7        4.47      122.00     87.59 o 
   3  11   7       10.77     -107.84    133.50 o 
  -3  12   7      162.29      254.05    132.43 o 
  -2  12   7      888.30      798.69    150.22 o 
  -1  12   7       24.07       27.67     96.79 o 
   0  12   7       14.50       69.55     99.57 o 
   1  12   7        1.00       -4.81     95.77 o 
   2  12   7        0.37       85.29    143.11 o 
   3  12   7       67.15       35.16    137.32 o 
  -2  13   7      312.16      509.59    148.48 o 
  -1  13   7       64.56       -3.34     98.86 o 
   0  13   7      162.13      158.91    102.83 o 
   1  13   7      199.57      203.10    187.90 o 
   2  13   7       92.10      136.40    158.12 o 
  -2  14   7       28.59      168.87    150.30 o 
  -1  14   7        3.74       19.49    111.14 o 
   0  14   7        2.15      129.81    109.55 o 
   1  14   7        0.56      220.19    108.43 o 
   2  14   7       10.26      144.34    169.03 o 
  -1  15   7        3.88     -114.58    155.38 o 
   0  15   7       78.30      308.97    118.14 o 
   1  15   7       55.78       60.07    114.41 o 
  -5   0   8       67.47       32.87    138.14 o 
  -4   0   8       42.49       88.76    128.90 o 
  -3   0   8       93.69       69.06     98.36 o 
  -2   0   8     4139.61     3264.85    880.65 o 
  -1   0   8     4639.83     4020.54     96.09 o 
   0   0   8    76982.28    72315.09    439.21 o 
   1   0   8     6614.17     6582.09     61.47 o 
   2   0   8      779.19      716.35     96.48 o 
   3   0   8       49.27       54.84     68.47 o 
   4   0   8        8.45       21.44     86.03 o 
   5   0   8       14.62        1.87    123.97 o 
  -5   1   8      357.35      204.38    102.78 o 
  -4   1   8       24.19       50.96     90.16 o 
  -3   1   8      184.88      155.52     75.86 o 
  -2   1   8      859.51     1021.25     47.63 o 
  -1   1   8     8481.51     8066.05    143.04 o 
   0   1   8       21.80       23.55     31.36 o 
   1   1   8     8584.09     8355.79    141.10 o 
   2   1   8      193.15      195.43     42.04 o 
   3   1   8     2297.98     2277.03     64.14 o 
   4   1   8      166.09      197.97     59.92 o 
   5   1   8     1089.38     1143.68     86.89 o 
  -5   2   8        9.91      -19.81    149.95 o 
  -4   2   8      128.80       95.30     88.95 o 
  -3   2   8      308.50      287.19     79.01 o 
  -2   2   8     4258.69     4489.10    100.86 o 
  -1   2   8      121.09      172.40     37.70 o 
   0   2   8    23746.09    22819.14    179.73 o 
   1   2   8      495.78      447.12     34.88 o 
   2   2   8     7141.68     6525.41     88.53 o 
   3   2   8       51.25       41.36     59.81 o 
   4   2   8      119.60      116.03     71.77 o 
   5   2   8       13.39       88.52     95.24 o 
  -5   3   8       41.37      169.22    154.26 o 
  -4   3   8      439.62      495.68     88.09 o 
  -3   3   8      135.23      151.59     75.39 o 
  -2   3   8      622.33      621.99     43.66 o 
  -1   3   8        2.35       19.71     42.48 o 
   0   3   8     1680.65     1608.69     59.38 o 
   1   3   8     2138.60     2212.20     81.32 o 
   2   3   8       79.98       58.57     19.28 o 
   3   3   8     1336.12     1285.42     73.42 o 
   4   3   8      521.81      502.61     96.04 o 
   5   3   8       68.45      116.19    101.22 o 
  -5   4   8        3.95      -14.97    159.69 o 
  -4   4   8      290.06      241.75    150.46 o 
  -3   4   8      438.93      367.97     73.48 o 
  -2   4   8     3297.90     2973.15     51.78 o 
  -1   4   8      838.63      911.96     36.95 o 
   0   4   8    18962.58    17507.03    527.34 o 
   1   4   8       55.46       65.21     43.65 o 
   2   4   8     6377.65     5577.77     83.87 o 
   3   4   8       26.52       55.33     59.86 o 
   4   4   8      554.61      497.29     93.39 o 
   5   4   8        1.57       18.67     98.85 o 
  -5   5   8       41.97      -84.91    161.38 o 
  -4   5   8       12.60      -83.51    135.98 o 
  -3   5   8      749.93      684.83    131.76 o 
  -2   5   8      209.93      222.70     33.86 o 
  -1   5   8       28.20       36.44     34.86 o 
   0   5   8        0.02       44.03     95.12 o 
   1   5   8       29.80       45.07     32.60 o 
   2   5   8     1187.15     1103.10     48.22 o 
   3   5   8     1952.47     1745.52     94.65 o 
   4   5   8      263.28      331.78    126.60 o 
   5   5   8       44.33      -17.95     98.33 o 
  -5   6   8        0.88      106.37    155.75 o 
  -4   6   8     1559.80     1396.36    177.16 o 
  -3   6   8      389.48      311.57     77.12 o 
  -2   6   8      461.88      393.13     55.22 o 
  -1   6   8      168.72      176.63     40.01 o 
   0   6   8     1090.87     1027.70    111.24 o 
   1   6   8      166.74      231.77     59.15 o 
   2   6   8       79.63       81.79     49.07 o 
   3   6   8      120.98      163.29     61.28 o 
   4   6   8      408.37      375.02     87.76 o 
   5   6   8       33.12        3.56     97.33 o 
  -4   7   8        8.72      -58.89    142.37 o 
  -3   7   8       97.02       62.49     77.35 o 
  -2   7   8      327.33      261.11     80.83 o 
  -1   7   8       19.74       23.04     37.73 o 
   0   7   8      365.48      363.96     79.45 o 
   1   7   8      495.96      606.07     43.05 o 
   2   7   8      843.52      825.98     52.52 o 
   3   7   8     1007.48     1057.03     73.89 o 
   4   7   8      685.35      457.00     91.98 o 
  -4   8   8      198.38      263.22    148.53 o 
  -3   8   8       59.37      145.04     87.88 o 
  -2   8   8      408.33      400.22     86.56 o 
  -1   8   8      141.18      110.70     39.10 o 
   0   8   8      315.20      331.07     99.97 o 
   1   8   8     4142.01     3987.85     73.41 o 
   2   8   8      736.82      673.62     53.18 o 
   3   8   8       44.98       51.70     60.18 o 
   4   8   8      225.36      295.76     87.13 o 
  -4   9   8        3.40      234.48    152.20 o 
  -3   9   8      235.07      237.15     88.80 o 
  -2   9   8        0.71       33.25     81.31 o 
  -1   9   8      725.53      697.86     69.19 o 
   0   9   8        1.08       43.23     88.43 o 
   1   9   8       84.59       95.40     94.26 o 
   2   9   8      102.15       61.72     62.61 o 
   3   9   8      533.23      500.55     91.89 o 
   4   9   8       29.10       42.66     90.76 o 
  -4  10   8      249.14      249.12    164.28 o 
  -3  10   8       19.24       -2.52     91.15 o 
  -2  10   8      355.20      353.74     84.13 o 
  -1  10   8      904.03      805.50     97.78 o 
   0  10   8      943.12      927.98    101.47 o 
   1  10   8     2575.03     2384.90    122.01 o 
   2  10   8       68.21      108.12     84.63 o 
   3  10   8       16.73       54.10     79.40 o 
   4  10   8       43.65      -62.98     96.09 o 
  -3  11   8      151.00      128.47     93.54 o 
  -2  11   8       18.10       23.46    132.91 o 
  -1  11   8      457.69      420.30     96.17 o 
   0  11   8      212.31      191.96     95.50 o 
   1  11   8      217.06      285.03     98.22 o 
   2  11   8      796.33      771.99     97.56 o 
   3  11   8      610.59      515.48    149.35 o 
  -3  12   8        9.49       78.85    125.75 o 
  -2  12   8       56.45      209.13    137.68 o 
  -1  12   8       65.16       48.35     96.18 o 
   0  12   8      839.11      813.52    105.78 o 
   1  12   8      307.57      332.94     97.00 o 
   2  12   8       47.21       73.14     95.94 o 
   3  12   8        2.69       66.89    150.46 o 
  -2  13   8        5.68      253.91    140.68 o 
  -1  13   8        2.45       31.62    100.90 o 
   0  13   8        9.78      -27.33     99.08 o 
   1  13   8       54.96       25.33     95.32 o 
   2  13   8       13.64       12.32    155.95 o 
  -2  14   8       90.50      -14.92    145.54 o 
  -1  14   8      319.72      405.72    109.08 o 
   0  14   8       55.57       37.19    108.45 o 
   1  14   8      720.30      680.45    156.47 o 
   2  14   8       32.28       19.87    162.71 o 
   0  15   8       26.37      110.97    109.27 o 
  -5   1   9       93.28       62.48     98.66 o 
  -4   1   9     1458.16     1332.46    107.94 o 
  -3   1   9        7.27      -31.20     70.72 o 
  -2   1   9     1571.71     1539.22     50.66 o 
  -1   1   9       84.02       60.92     35.42 o 
   0   1   9    25772.72    24281.43    139.00 o 
   1   1   9     4339.01     4498.11    239.47 o 
   2   1   9     1799.37     1671.51     61.62 o 
   3   1   9      341.27      276.41     59.49 o 
   4   1   9        2.23       40.34     59.18 o 
   5   1   9      216.68      213.17     99.61 o 
  -5   2   9      327.38       66.85    149.90 o 
  -4   2   9        0.52      -18.86     89.89 o 
  -3   2   9      280.13      192.95     75.21 o 
  -2   2   9      233.23      202.10     42.48 o 
  -1   2   9       36.37       44.34     37.75 o 
   0   2   9     4404.46     4430.50    120.24 o 
   1   2   9      306.48      287.75     30.02 o 
   2   2   9     6942.11     6468.30     56.40 o 
   3   2   9      927.08      885.03     67.53 o 
   4   2   9      321.52      303.26     75.28 o 
   5   2   9        4.54        5.37     99.49 o 
  -5   3   9       98.21      224.27    162.88 o 
  -4   3   9     1907.58     1762.27    107.43 o 
  -3   3   9        1.12       15.41     72.61 o 
  -2   3   9     3670.31     3522.19     70.50 o 
  -1   3   9      101.04      157.65     44.98 o 
   0   3   9     8862.14     8635.92    134.98 o 
   1   3   9      536.96      532.91     27.22 o 
   2   3   9      704.61      671.29     26.52 o 
   3   3   9      216.19      173.86     62.95 o 
   4   3   9       19.70       15.34     72.90 o 
   5   3   9        0.16       52.69    101.78 o 
  -5   4   9       29.24     -151.59    161.63 o 
  -4   4   9      114.98      141.64    145.29 o 
  -3   4   9     1759.20     1588.75    151.39 o 
  -2   4   9     5908.04     5807.42     61.41 o 
  -1   4   9     9871.63     9188.06    237.63 o 
   0   4   9     3536.49     3239.32    220.08 o 
   1   4   9     2714.23     2551.20     72.01 o 
   2   4   9      249.53      319.66     43.87 o 
   3   4   9      585.83      524.29     66.24 o 
   4   4   9       60.03       43.69     84.38 o 
   5   4   9       61.92       66.00     99.44 o 
  -5   5   9      217.37      409.23    172.45 o 
  -4   5   9        7.53     -114.92    143.44 o 
  -3   5   9      242.08      245.76    129.84 o 
  -2   5   9     1436.97     1509.72     46.57 o 
  -1   5   9     1073.92      996.28     55.51 o 
   0   5   9      542.99      643.59     55.37 o 
   1   5   9      476.00      473.33    108.20 o 
   2   5   9      176.32      202.18     42.68 o 
   3   5   9      385.99      426.39     70.80 o 
   4   5   9        1.30      -16.43     82.46 o 
   5   5   9       16.41       10.74     92.31 o 
  -5   6   9       15.38      -41.47    160.66 o 
  -4   6   9     1321.24     1072.43    168.47 o 
  -3   6   9      102.14      115.16     75.51 o 
  -2   6   9     1041.61     1113.59     66.01 o 
  -1   6   9      361.14      353.08     40.26 o 
   0   6   9      730.80      888.85    111.40 o 
   1   6   9     4167.98     3470.37    604.83 o 
   2   6   9        7.83      -15.98     39.69 o 
   3   6   9      366.02      392.71     77.83 o 
   4   6   9        1.09      -18.51     83.44 o 
   5   6   9      320.90      328.75    103.30 o 
  -4   7   9       25.47      100.22    150.88 o 
  -3   7   9      204.94      176.11     80.39 o 
  -2   7   9      445.59      424.45     86.99 o 
  -1   7   9      151.94      277.38     43.01 o 
   0   7   9      531.62      583.18     94.70 o 
   1   7   9     3186.19     3435.07    156.30 o 
   2   7   9      111.49      110.16     51.44 o 
   3   7   9      907.18      872.36     70.85 o 
   4   7   9      373.14      362.91     90.59 o 
  -4   8   9       18.82      120.23    148.92 o 
  -3   8   9      110.00      101.29     81.06 o 
  -2   8   9       85.32      118.76     80.12 o 
  -1   8   9     1187.07     1161.21     65.96 o 
   0   8   9      412.29      434.06     91.89 o 
   1   8   9        9.52       16.46     51.63 o 
   2   8   9      351.88      346.80     50.19 o 
   3   8   9       16.80      115.23     62.58 o 
   4   8   9       29.27        2.09     66.61 o 
  -4   9   9      415.14      523.35    167.18 o 
  -3   9   9      480.12      508.23     92.77 o 
  -2   9   9     2082.60     2340.27    109.80 o 
  -1   9   9     3174.54     2812.55    172.15 o 
   0   9   9     1600.87     1360.43    101.90 o 
   1   9   9     1865.66     1843.14    112.95 o 
   2   9   9      982.80      911.39     72.14 o 
   3   9   9      161.54       24.92     83.16 o 
   4   9   9        2.87      -45.32     94.39 o 
  -4  10   9        5.04      -32.54    162.83 o 
  -3  10   9        5.25       96.50     94.18 o 
  -2  10   9     1027.86     1048.55     96.61 o 
  -1  10   9      676.19      575.97     94.04 o 
   0  10   9      999.06      976.13    120.92 o 
   1  10   9      996.88     1013.58    112.25 o 
   2  10   9        0.62        9.70     87.85 o 
   3  10   9       49.27       17.19    134.40 o 
   4  10   9        9.71      -11.87     98.07 o 
  -3  11   9        1.93      -11.13     90.75 o 
  -2  11   9       89.92      136.17    131.92 o 
  -1  11   9      273.18      214.22     94.45 o 
   0  11   9      755.49      750.67    104.89 o 
   1  11   9        0.49        6.67     94.93 o 
   2  11   9      182.78      161.07     94.83 o 
   3  11   9       39.00      -73.54    138.97 o 
  -3  12   9       20.18       66.96    138.75 o 
  -2  12   9      143.65        8.66    136.37 o 
  -1  12   9      299.14      240.33    103.72 o 
   0  12   9      113.50      129.79     99.96 o 
   1  12   9      168.20      186.70     96.53 o 
   2  12   9      143.24       92.93     94.69 o 
   3  12   9      366.07      505.64    156.01 o 
  -2  13   9        1.80      209.51    135.84 o 
  -1  13   9      735.83      717.20    112.60 o 
   0  13   9       54.02       10.18    103.64 o 
   1  13   9        8.45      154.11     94.77 o 
   2  13   9       79.86       99.18    149.94 o 
  -2  14   9       37.32       95.49    154.89 o 
  -1  14   9        0.20       -7.55    157.12 o 
   0  14   9       34.16       87.65    104.22 o 
   1  14   9        3.18       27.07    106.07 o 
   2  14   9        2.66       85.08    161.58 o 
   0  15   9        7.54       97.24    113.91 o 
  -5   0  10       91.39       24.17    135.93 o 
  -4   0  10      304.16      263.23    133.33 o 
  -3   0  10      199.18      119.25    112.71 o 
  -2   0  10     1242.72     1120.10     49.72 o 
  -1   0  10     9434.43     9361.80    191.75 o 
   0   0  10     2161.99     1917.22    105.28 o 
   1   0  10    13939.31    12946.85    106.01 o 
   2   0  10       94.50       72.38     89.32 o 
   3   0  10      374.63      472.01    115.35 o 
   4   0  10      265.74      318.61     88.91 o 
   5   0  10        0.04       41.27    141.41 o 
  -5   1  10       26.31      -64.87     98.83 o 
  -4   1  10      410.47      473.39     96.84 o 
  -3   1  10      895.37      861.43     85.03 o 
  -2   1  10        7.55        8.30     40.45 o 
  -1   1  10      380.53      436.14     40.60 o 
   0   1  10     2316.31     2226.22     41.36 o 
   1   1  10      398.63      362.32     28.77 o 
   2   1  10        9.73       84.39     49.34 o 
   3   1  10     1781.57     1690.50     72.81 o 
   4   1  10       64.90       75.91     70.47 o 
   5   1  10        0.95      -47.69     79.54 o 
  -5   2  10        9.82      -52.37    157.80 o 
  -4   2  10      135.01       88.45     87.18 o 
  -3   2  10     1433.18     1353.62     88.52 o 
  -2   2  10     1861.50     1746.73     53.38 o 
  -1   2  10     1790.87     1750.48     51.55 o 
   0   2  10      681.79      770.92     38.76 o 
   1   2  10      430.51      461.33     33.02 o 
   2   2  10      416.46      398.33     30.63 o 
   3   2  10      326.66      285.15     82.63 o 
   4   2  10      247.83      249.18     72.99 o 
   5   2  10       21.48       73.89    100.83 o 
  -5   3  10      210.08      105.13    156.92 o 
  -4   3  10      282.85      325.01    154.83 o 
  -3   3  10       19.41       15.85     67.39 o 
  -2   3  10     1354.41     1276.24     51.08 o 
  -1   3  10      351.22      322.48     42.66 o 
   0   3  10      689.50      895.51    186.96 o 
   1   3  10     2095.25     1976.46     50.81 o 
   2   3  10     1894.84     1864.25     51.64 o 
   3   3  10      165.84      172.49     49.94 o 
   4   3  10     2471.02     2280.25    186.98 o 
   5   3  10       42.32      -29.87     98.10 o 
  -5   4  10       67.31      100.87    158.81 o 
  -4   4  10     1143.05     1004.11    164.11 o 
  -3   4  10      391.74      361.57    132.14 o 
  -2   4  10        5.39       34.73     32.50 o 
  -1   4  10      404.60      424.97     47.72 o 
   0   4  10      179.79      219.32     53.14 o 
   1   4  10     2746.47     2794.14     44.56 o 
   2   4  10     1739.13     1733.34     53.76 o 
   3   4  10       19.68       20.12     63.55 o 
   4   4  10       33.92       36.79     68.06 o 
   5   4  10      116.54       61.25    100.73 o 
  -5   5  10        3.97      -56.30    167.45 o 
  -4   5  10      572.50      464.27    145.28 o 
  -3   5  10      146.40      175.89    136.22 o 
  -2   5  10       66.87       51.93     36.08 o 
  -1   5  10     2310.83     2381.49     79.98 o 
   0   5  10      142.01      155.95     48.78 o 
   1   5  10      647.01      634.91     53.76 o 
   2   5  10       53.96       95.71     41.68 o 
   3   5  10      724.68      761.58     66.60 o 
   4   5  10       67.79       78.52     76.46 o 
   5   5  10       33.62       91.85     95.18 o 
  -5   6  10       17.00      113.59    168.26 o 
  -4   6  10        0.14      -39.51    152.30 o 
  -3   6  10     2414.03     2311.79    168.77 o 
  -2   6  10     1392.82     1337.30     57.40 o 
  -1   6  10      208.32      235.60     39.72 o 
   0   6  10        3.18       12.71     48.62 o 
   1   6  10      201.88      221.03    102.24 o 
   2   6  10      342.46      328.72     43.18 o 
   3   6  10        4.49       42.22     78.28 o 
   4   6  10       39.67       48.37     78.26 o 
   5   6  10       35.34      133.02     95.77 o 
  -4   7  10      262.65      131.79    155.42 o 
  -3   7  10      148.64      209.70     81.45 o 
  -2   7  10      192.52      202.50     84.37 o 
  -1   7  10      467.89      589.72     64.45 o 
   0   7  10       88.23      129.13     46.86 o 
   1   7  10      244.44      178.66    113.07 o 
   2   7  10     1126.84     1174.76     61.79 o 
   3   7  10     1446.40     1223.42     78.17 o 
   4   7  10      142.63      197.14     81.92 o 
  -4   8  10       32.96       15.26    145.18 o 
  -3   8  10        3.75       57.71     85.22 o 
  -2   8  10      178.69      257.76     86.87 o 
  -1   8  10      188.63      194.94     44.18 o 
   0   8  10      834.10      943.22    127.01 o 
   1   8  10      587.30      602.93     93.93 o 
   2   8  10      716.64      649.77     54.07 o 
   3   8  10        0.08       76.89     64.06 o 
   4   8  10      116.55      133.65     69.15 o 
  -4   9  10       66.38       30.88    153.54 o 
  -3   9  10       85.75      136.74    112.42 o 
  -2   9  10      330.86      381.96     93.49 o 
  -1   9  10      198.78      219.92     61.55 o 
   0   9  10     1185.11      994.23    100.08 o 
   1   9  10       12.05       42.70     92.23 o 
   2   9  10       10.52       -0.05     56.27 o 
   3   9  10        4.40       12.16     62.21 o 
   4   9  10       24.42       75.17     94.00 o 
  -4  10  10        3.20       54.20    160.43 o 
  -3  10  10        0.18      111.26     94.49 o 
  -2  10  10       30.11       83.83     88.98 o 
  -1  10  10        5.69       36.35     87.01 o 
   0  10  10      614.49      605.76    100.95 o 
   1  10  10      610.97      620.49    101.59 o 
   2  10  10       30.53      129.16     94.74 o 
   3  10  10        0.24       97.31    134.46 o 
   4  10  10       54.83       60.10     93.66 o 
  -3  11  10       27.73       65.68     92.29 o 
  -2  11  10      309.67      451.34    139.02 o 
  -1  11  10       46.97       84.63     88.49 o 
   0  11  10      257.24      315.81    102.43 o 
   1  11  10       33.16       -4.89     96.12 o 
   2  11  10      256.99      274.75     95.84 o 
   3  11  10       93.42      155.08    146.13 o 
  -3  12  10      199.95      681.14    156.28 o 
  -2  12  10        3.74       48.46    144.88 o 
  -1  12  10      683.66      738.48    106.51 o 
   0  12  10      108.17       56.15     95.47 o 
   1  12  10       83.48      102.83     97.08 o 
   2  12  10       56.42       63.93     94.92 o 
   3  12  10       90.24      144.38    143.01 o 
  -2  13  10       49.40      284.75    147.26 o 
  -1  13  10      114.97      148.77    103.23 o 
   0  13  10       53.54      -79.06     99.76 o 
   1  13  10        7.10       74.17    101.57 o 
   2  13  10       81.44      153.83    161.56 o 
  -2  14  10       76.63       67.94    145.24 o 
  -1  14  10      106.22      -34.84    152.53 o 
   0  14  10       43.15       68.58    104.16 o 
   1  14  10      455.44      461.61    115.10 o 
   2  14  10       19.89       85.05    154.11 o 
   0  15  10      316.52      329.59    122.13 o 
  -5   1  11       17.62       78.05     99.87 o 
  -4   1  11        7.30       47.02     89.11 o 
  -3   1  11        5.75       22.09     79.76 o 
  -2   1  11     1561.54     1595.40     47.83 o 
  -1   1  11     3939.99     3723.43     57.50 o 
   0   1  11       14.64       44.75     30.70 o 
   1   1  11       53.73       37.32     24.88 o 
   2   1  11      888.47      846.43     42.56 o 
   3   1  11      335.61      308.26     79.12 o 
   4   1  11      307.91      265.36     70.31 o 
   5   1  11        5.31        0.95    102.12 o 
  -5   2  11        3.21      161.88    148.79 o 
  -4   2  11      734.38      595.08     93.57 o 
  -3   2  11     1214.62     1192.69     88.91 o 
  -2   2  11      707.23      629.87     46.75 o 
  -1   2  11      413.64      411.11     45.69 o 
   0   2  11    17302.16    16306.79    134.69 o 
   1   2  11     6728.06     6310.85     65.48 o 
   2   2  11      895.29      932.03     38.79 o 
   3   2  11      626.89      650.95     67.22 o 
   4   2  11      361.23      349.99     73.21 o 
   5   2  11      659.31      900.91    113.33 o 
  -5   3  11        2.47      -78.96    155.33 o 
  -4   3  11        0.68      -57.79    141.58 o 
  -3   3  11        1.37        6.61     72.27 o 
  -2   3  11        0.72       21.64     43.48 o 
  -1   3  11       13.35       14.93     46.95 o 
   0   3  11        0.15       49.69     44.92 o 
   1   3  11      198.10      242.78     29.42 o 
   2   3  11     2154.72     2156.76     65.58 o 
   3   3  11      284.71      293.96     50.79 o 
   4   3  11        4.22       11.25     68.94 o 
   5   3  11        3.44      -24.96    100.64 o 
  -5   4  11      115.49       92.26    169.15 o 
  -4   4  11      488.31      315.45    150.28 o 
  -3   4  11     1007.55      973.18    145.49 o 
  -2   4  11       49.99       41.82     34.63 o 
  -1   4  11        8.60        4.50     46.45 o 
   0   4  11     1057.66     1010.57     57.56 o 
   1   4  11      267.32      286.89     27.22 o 
   2   4  11       48.76       52.46     48.45 o 
   3   4  11      248.51      256.29     71.38 o 
   4   4  11      528.32      566.46     75.31 o 
   5   4  11       30.64       65.26    100.79 o 
  -5   5  11      164.71      236.49    173.20 o 
  -4   5  11        4.10      -83.40    141.35 o 
  -3   5  11     1510.33     1480.83    154.15 o 
  -2   5  11     1465.03     1371.28     48.77 o 
  -1   5  11     6878.82     6533.28    101.77 o 
   0   5  11     1468.94     1511.66     71.88 o 
   1   5  11      443.80      421.70     51.00 o 
   2   5  11     1129.89     1117.13     76.05 o 
   3   5  11      312.37      262.74     64.82 o 
   4   5  11      351.24      291.49     83.65 o 
   5   5  11      198.70      267.72     99.52 o 
  -5   6  11      471.24      579.65    185.47 o 
  -4   6  11      227.95      176.85    151.40 o 
  -3   6  11      354.79      506.30    141.57 o 
  -2   6  11      170.98      142.05     36.51 o 
  -1   6  11     8740.04     7976.62    112.67 o 
   0   6  11        8.08      -18.44     48.07 o 
   1   6  11     3281.04     3377.33    151.79 o 
   2   6  11      530.68      591.20     58.73 o 
   3   6  11      526.96      554.86     66.45 o 
   4   6  11        0.03       15.83     83.92 o 
   5   6  11        0.21       29.41     96.50 o 
  -4   7  11        8.88       32.58    154.33 o 
  -3   7  11      171.28      232.31    114.67 o 
  -2   7  11     1268.73     1245.83    179.39 o 
  -1   7  11       74.97       62.04     42.44 o 
   0   7  11     1508.30     1576.43    141.86 o 
   1   7  11       36.19      -19.10    107.39 o 
   2   7  11       79.60       90.05     53.36 o 
   3   7  11       28.08       31.05     75.82 o 
   4   7  11       73.24       89.97     75.45 o 
  -4   8  11       16.33        2.42    146.98 o 
  -3   8  11      681.78      669.09    100.71 o 
  -2   8  11     1599.92     1566.31    101.39 o 
  -1   8  11      344.16      351.98     48.07 o 
   0   8  11     6151.24     5821.82    207.49 o 
   1   8  11     1115.42     1148.49    216.63 o 
   2   8  11     2115.75     2117.77    160.60 o 
   3   8  11       90.37       65.50     67.09 o 
   4   8  11      547.39      578.23     98.07 o 
  -4   9  11       47.16      -46.88    154.56 o 
  -3   9  11        3.04       69.16     84.72 o 
  -2   9  11      427.01      506.49     92.33 o 
  -1   9  11       61.62       17.62     61.81 o 
   0   9  11      421.58      301.84     96.39 o 
   1   9  11       47.74       63.60     95.42 o 
   2   9  11      502.27      532.56     64.62 o 
   3   9  11       25.45      111.82     67.09 o 
   4   9  11      687.15      488.68     76.64 o 
  -4  10  11      103.22      188.82    151.87 o 
  -3  10  11      382.80      302.61     95.95 o 
  -2  10  11      259.55      294.66     94.49 o 
  -1  10  11      909.87      764.23     98.87 o 
   0  10  11        4.72       46.67     97.98 o 
   1  10  11       54.45       87.60     98.44 o 
   2  10  11        0.85       40.64     90.61 o 
   3  10  11      207.37      215.61    149.15 o 
   4  10  11      163.96      182.80     95.82 o 
  -3  11  11       29.98       84.20     96.82 o 
  -2  11  11       34.32       31.43    130.67 o 
  -1  11  11       20.71       61.84     86.46 o 
   0  11  11     1250.66     1075.94    109.22 o 
   1  11  11       24.21       29.37    100.25 o 
   2  11  11       14.22       45.43     94.16 o 
   3  11  11       95.00       86.21    147.66 o 
  -3  12  11      119.92      184.64    144.44 o 
  -2  12  11      389.10      395.92    146.41 o 
  -1  12  11      154.11       93.81     94.77 o 
   0  12  11      192.66      228.75    122.05 o 
   1  12  11      260.38      252.51    105.44 o 
   2  12  11      181.64      201.54    113.96 o 
   3  12  11        9.31     -146.53    146.53 o 
  -2  13  11      602.60      301.92    153.17 o 
  -1  13  11        9.53       77.07     97.08 o 
   0  13  11       53.08      132.89    102.13 o 
   1  13  11        3.18       -4.31    106.06 o 
   2  13  11       43.12       59.13    100.70 o 
  -1  14  11       17.44      153.51    149.33 o 
   0  14  11       21.10       94.01    105.73 o 
   1  14  11       64.77       70.50    105.45 o 
  -5   0  12      599.52      707.83    163.27 o 
  -4   0  12      283.84      368.20    130.60 o 
  -3   0  12       10.72       82.02    123.50 o 
  -2   0  12    14094.58    12336.47    150.42 o 
  -1   0  12      285.43      278.26     60.80 o 
   0   0  12    23600.02    23140.17    236.62 o 
   1   0  12      951.80     1117.98     56.61 o 
   2   0  12    12063.15    10589.29    123.29 o 
   3   0  12       69.71       90.76    111.46 o 
   4   0  12      680.88      683.30    133.41 o 
   5   0  12       59.59       42.96    131.91 o 
  -5   1  12      593.99      657.67    111.67 o 
  -4   1  12       49.11       16.92     94.59 o 
  -3   1  12     1271.37     1296.17     96.08 o 
  -2   1  12      738.85      751.87     34.84 o 
  -1   1  12     5716.74     5439.64     69.32 o 
   0   1  12      167.07      163.06     32.70 o 
   1   1  12      451.00      463.19     29.01 o 
   2   1  12     3823.67     3535.60     64.52 o 
   3   1  12      474.90      435.26     88.45 o 
   4   1  12        7.27      -25.62     82.92 o 
   5   1  12      232.14      250.71    102.86 o 
  -5   2  12      129.20      203.48    148.66 o 
  -4   2  12      373.09      405.30     91.18 o 
  -3   2  12       25.10       28.14     76.74 o 
  -2   2  12     1781.18     1738.97     54.39 o 
  -1   2  12     1854.86     2076.26     57.63 o 
   0   2  12     3673.63     3455.59     68.09 o 
   1   2  12     1117.73     1122.49     41.70 o 
   2   2  12     2738.17     2827.09    124.74 o 
   3   2  12       14.90       23.81     74.22 o 
   4   2  12      304.80      316.08     91.13 o 
   5   2  12        9.47       30.27    103.55 o 
  -5   3  12      265.86      393.96    177.01 o 
  -4   3  12       14.26      -41.27    143.26 o 
  -3   3  12      445.13      467.18     78.46 o 
  -2   3  12     1301.12     1216.90     42.26 o 
  -1   3  12      446.77      449.48     45.92 o 
   0   3  12      843.40      811.78     51.29 o 
   1   3  12        0.25       37.77     28.49 o 
   2   3  12      349.97      384.45     55.43 o 
   3   3  12      693.43      608.71     60.41 o 
   4   3  12        0.38       55.51     67.55 o 
   5   3  12      333.83      351.63    105.83 o 
  -5   4  12      332.25      457.74    176.57 o 
  -4   4  12       84.48       65.26    147.61 o 
  -3   4  12      133.18      241.43    142.42 o 
  -2   4  12        4.30        9.63     33.45 o 
  -1   4  12       25.07       -9.37     45.01 o 
   0   4  12      280.61      260.85     54.46 o 
   1   4  12     1180.69     1185.49     45.17 o 
   2   4  12      181.93      122.97     49.89 o 
   3   4  12      270.90      307.70     53.51 o 
   4   4  12        0.60       17.18     67.44 o 
   5   4  12       16.07       80.15     98.30 o 
  -5   5  12        0.84      127.43    172.57 o 
  -4   5  12        4.60       55.54    144.42 o 
  -3   5  12        3.05      -51.45    134.29 o 
  -2   5  12     2715.52     2779.68     60.64 o 
  -1   5  12     1025.50     1049.98     45.86 o 
   0   5  12     1068.34     1092.82     62.36 o 
   1   5  12       47.44       35.71     48.99 o 
   2   5  12      435.68      464.68     51.13 o 
   3   5  12       58.70       41.97     62.64 o 
   4   5  12       26.29       25.38     67.58 o 
   5   5  12       99.31      174.77    103.91 o 
  -4   6  12      113.49      125.86    154.61 o 
  -3   6  12        8.86      122.68    133.11 o 
  -2   6  12      746.53      666.90     48.69 o 
  -1   6  12      468.91      426.92     55.78 o 
   0   6  12     1061.92      952.88     65.72 o 
   1   6  12      410.33      495.96    120.33 o 
   2   6  12      312.04      318.92     67.13 o 
   3   6  12        8.67        7.03     76.72 o 
   4   6  12       52.72      131.74     87.05 o 
  -4   7  12        1.04      -11.09    151.01 o 
  -3   7  12        1.86       53.67    139.31 o 
  -2   7  12      207.43      264.78     61.38 o 
  -1   7  12      204.61      218.10     46.15 o 
   0   7  12        1.33       54.59    127.98 o 
   1   7  12       63.51       35.75    111.24 o 
   2   7  12      645.22      572.95     74.99 o 
   3   7  12       11.15       28.32     75.15 o 
   4   7  12        8.53        4.98     67.96 o 
  -4   8  12       40.77       21.85    160.46 o 
  -3   8  12       11.12      109.34     86.10 o 
  -2   8  12     1081.30      922.94    130.54 o 
  -1   8  12      521.71      444.41     81.81 o 
   0   8  12       36.09       78.05     88.03 o 
   1   8  12      145.58      102.86    123.12 o 
   2   8  12        2.08       23.03     64.77 o 
   3   8  12       50.19      107.78     66.28 o 
   4   8  12       90.53       62.91     72.19 o 
  -4   9  12       48.05      191.89    163.34 o 
  -3   9  12       74.35       58.73     86.33 o 
  -2   9  12      531.21      622.34    148.74 o 
  -1   9  12        0.33       34.99     62.09 o 
   0   9  12       11.50       -1.31     98.88 o 
   1   9  12      161.24      206.38     94.92 o 
   2   9  12       38.47       39.07     58.73 o 
   3   9  12       15.97       99.58     65.08 o 
   4   9  12        0.01       72.57     70.16 o 
  -4  10  12      309.92      240.09    164.14 o 
  -3  10  12       19.12       92.41     91.94 o 
  -2  10  12      306.00      192.21     92.89 o 
  -1  10  12        0.98       53.34     89.98 o 
   0  10  12      619.26      574.75    104.02 o 
   1  10  12      393.85      398.06    104.04 o 
   2  10  12       76.46       27.73     93.79 o 
   3  10  12       23.68       -0.95    144.83 o 
  -3  11  12      129.81      159.20     98.40 o 
  -2  11  12       49.01       66.71    131.93 o 
  -1  11  12       33.38       21.61     87.28 o 
   0  11  12        1.55      -40.83    100.32 o 
   1  11  12      149.80      233.83    107.22 o 
   2  11  12       11.82       -8.51     97.87 o 
   3  11  12      413.06      324.13    162.70 o 
  -3  12  12       22.71      133.37    148.56 o 
  -2  12  12        6.56       80.00    133.88 o 
  -1  12  12       72.77      129.84    100.43 o 
   0  12  12      176.71       95.05     98.10 o 
   1  12  12        4.47      -33.99     99.08 o 
   2  12  12      307.04      310.77    106.71 o 
   3  12  12        5.01       63.51    156.85 o 
  -2  13  12       35.96      144.08    150.23 o 
  -1  13  12       16.23      -23.55    152.84 o 
   0  13  12       37.13       49.23    105.48 o 
   1  13  12        0.59      -26.96     99.56 o 
   2  13  12        0.29      176.44    139.21 o 
  -1  14  12       58.85       24.18    147.25 o 
   0  14  12      275.31      202.81    109.76 o 
   1  14  12       25.35       85.03    102.96 o 
  -5   1  13      258.70      101.48    102.70 o 
  -4   1  13        1.09       45.26     91.40 o 
  -3   1  13       22.10       -8.01     85.06 o 
  -2   1  13       32.41       -0.94     31.96 o 
  -1   1  13     3385.31     3256.72     83.10 o 
   0   1  13       18.79       34.42     31.66 o 
   1   1  13      126.18      102.20     26.42 o 
   2   1  13      134.65      140.25     34.48 o 
   3   1  13      315.32      259.13     82.33 o 
   4   1  13      188.53      237.68     84.26 o 
   5   1  13      157.59       94.91    103.73 o 
  -5   2  13       33.26      236.81    161.76 o 
  -4   2  13     1063.49     1184.93    104.16 o 
  -3   2  13        9.62        8.26     77.40 o 
  -2   2  13    14165.09    13605.34    106.40 o 
  -1   2  13     1292.17     1263.35     72.49 o 
   0   2  13       47.16       24.33     34.17 o 
   1   2  13      424.82      459.28     33.28 o 
   2   2  13      268.86      313.96     34.27 o 
   3   2  13       14.44      -10.67     81.30 o 
   4   2  13       11.24       14.68     87.72 o 
   5   2  13       47.38       71.09    100.42 o 
  -5   3  13       91.37      213.02    171.46 o 
  -4   3  13       19.71        4.18    140.87 o 
  -3   3  13     1289.28     1218.62    168.68 o 
  -2   3  13      625.42      616.53     39.50 o 
  -1   3  13      853.48      901.24     53.60 o 
   0   3  13      170.74      214.43     48.70 o 
   1   3  13     1746.69     1752.08     36.95 o 
   2   3  13      132.40      116.97     53.31 o 
   3   3  13      335.20      267.90     59.14 o 
   4   3  13        2.83       15.32     89.57 o 
   5   3  13       66.50      109.55    149.83 o 
  -5   4  13       80.31      109.60    166.23 o 
  -4   4  13       68.73       23.75    135.88 o 
  -3   4  13       67.34       56.57    138.01 o 
  -2   4  13      826.58      692.26     40.47 o 
  -1   4  13      529.03      494.74     56.82 o 
   0   4  13      480.80      610.67     59.21 o 
   1   4  13     3214.00     3033.02     71.77 o 
   2   4  13      865.18      803.28     57.90 o 
   3   4  13      730.20      732.65     63.86 o 
   4   4  13       39.94      -22.98     86.95 o 
   5   4  13        9.29      -53.26    137.22 o 
  -5   5  13       68.36      -47.10    164.38 o 
  -4   5  13      453.59      256.31    155.91 o 
  -3   5  13      709.98      666.73    152.04 o 
  -2   5  13      871.31      824.04     49.20 o 
  -1   5  13      441.00      352.29     39.81 o 
   0   5  13      893.84      818.54     56.65 o 
   1   5  13     6052.45     5809.96     91.88 o 
   2   5  13      405.45      315.00     53.24 o 
   3   5  13     1023.23     1064.58    130.71 o 
   4   5  13       32.12      -12.58     69.98 o 
   5   5  13       31.36       28.78    141.10 o 
  -4   6  13       13.10       -6.59    143.74 o 
  -3   6  13      208.73      112.84    141.59 o 
  -2   6  13      112.75      117.72     39.66 o 
  -1   6  13      693.74      712.71     62.40 o 
   0   6  13       25.63       41.31    116.88 o 
   1   6  13     1029.08     1075.05    124.95 o 
   2   6  13      553.98      559.76     74.33 o 
   3   6  13      897.46      757.22    125.97 o 
   4   6  13        3.14       93.91    126.93 o 
  -4   7  13      158.16      127.53    151.84 o 
  -3   7  13      244.19      217.44    140.90 o 
  -2   7  13     3048.41     2727.75     85.20 o 
  -1   7  13      178.48      143.28    120.04 o 
   0   7  13     3445.57     3564.97    174.13 o 
   1   7  13        2.93       10.27    112.53 o 
   2   7  13      668.94      731.40     74.28 o 
   3   7  13     1000.66      903.80    122.19 o 
   4   7  13        2.10      103.59     79.26 o 
  -4   8  13      109.65       84.40    163.21 o 
  -3   8  13      130.87       57.74     83.16 o 
  -2   8  13      296.85      333.80     88.71 o 
  -1   8  13     1075.19      979.34     69.94 o 
   0   8  13      270.70      109.80    132.46 o 
   1   8  13       39.76       36.79    121.98 o 
   2   8  13      224.83      217.21     66.25 o 
   3   8  13       22.41      -22.66    106.75 o 
   4   8  13       16.30       98.69     71.59 o 
  -4   9  13        0.43       31.83    158.69 o 
  -3   9  13        0.01       -6.14     88.42 o 
  -2   9  13      197.78      202.74     91.90 o 
  -1   9  13      202.68      181.22     65.20 o 
   0   9  13      657.51      627.06    102.21 o 
   1   9  13      562.34      552.52    100.84 o 
   2   9  13      136.68       92.13     61.46 o 
   3   9  13        5.94        8.69     84.90 o 
   4   9  13        5.76       20.69     84.11 o 
  -3  10  13      228.61      253.06     91.94 o 
  -2  10  13       36.76       73.51     90.47 o 
  -1  10  13      157.02      273.01     88.45 o 
   0  10  13      919.99      845.68    109.09 o 
   1  10  13      173.76      177.60    104.06 o 
   2  10  13      129.75      123.98     95.46 o 
   3  10  13       28.61       61.52    141.10 o 
  -3  11  13      143.11       89.40     95.67 o 
  -2  11  13        6.33       40.63    132.66 o 
  -1  11  13       50.49       38.52     90.43 o 
   0  11  13        6.30       26.00     99.81 o 
   1  11  13      268.53      324.25    106.61 o 
   2  11  13        8.39       37.89     94.82 o 
   3  11  13        3.32      113.08    143.88 o 
  -3  12  13      334.37      343.48    153.60 o 
  -2  12  13       35.06       52.65    136.94 o 
  -1  12  13      397.10      388.10     97.21 o 
   0  12  13      147.21       67.38    104.85 o 
   1  12  13        3.43        3.32    100.41 o 
   2  12  13       15.75       91.93    102.24 o 
   3  12  13       23.21       44.52    149.24 o 
  -2  13  13       28.98      -38.23    146.98 o 
  -1  13  13        0.87       46.09    151.59 o 
   0  13  13      123.80      219.63    106.82 o 
   1  13  13      234.25      277.51    140.59 o 
   2  13  13      116.75      197.15    103.61 o 
  -1  14  13        1.14        9.52    150.96 o 
   0  14  13       27.93       55.79    109.39 o 
   1  14  13       35.04       92.68    101.64 o 
  -5   0  14       23.84       66.63    145.62 o 
  -4   0  14      132.17       49.08    114.86 o 
  -3   0  14      928.23     1042.58    133.10 o 
  -2   0  14      233.30      243.00     48.90 o 
  -1   0  14      626.55      566.28     66.26 o 
   0   0  14      744.65      741.67     49.29 o 
   1   0  14     2313.48     2321.76    151.08 o 
   2   0  14      712.35      673.36     51.17 o 
   3   0  14     1438.79     1171.48    132.78 o 
   4   0  14        1.65       17.23    107.67 o 
   5   0  14       94.04       33.80    141.84 o 
  -5   1  14       39.01       32.30    103.69 o 
  -4   1  14       84.24      120.24     87.57 o 
  -3   1  14       46.80       93.27     89.27 o 
  -2   1  14      196.81      161.42     42.81 o 
  -1   1  14      187.91      206.22     44.59 o 
   0   1  14      139.43      162.83     32.80 o 
   1   1  14      633.37      610.92     31.83 o 
   2   1  14     4114.81     3846.56     68.05 o 
   3   1  14      217.93      228.37     95.31 o 
   4   1  14      899.76      789.75     91.82 o 
   5   1  14       15.45      -23.45    103.97 o 
  -5   2  14       13.53       -0.50    166.17 o 
  -4   2  14      180.67      129.39     88.21 o 
  -3   2  14     1597.79     1492.13     98.82 o 
  -2   2  14        7.69       34.62     43.75 o 
  -1   2  14     4687.79     4345.25     67.92 o 
   0   2  14      807.06      742.81     40.83 o 
   1   2  14     7944.55     7676.21     68.78 o 
   2   2  14       34.05       31.38     30.33 o 
   3   2  14     1093.26      929.11     91.16 o 
   4   2  14       68.75       81.73     86.69 o 
   5   2  14        3.07       24.06    104.39 o 
  -5   3  14       32.50      120.60    160.39 o 
  -4   3  14       50.39       60.67    125.87 o 
  -3   3  14     1027.20      972.42     91.49 o 
  -2   3  14     1341.18     1334.85     52.65 o 
  -1   3  14     1744.50     1758.69     59.87 o 
   0   3  14     1514.62     1570.12     46.61 o 
   1   3  14      348.80      371.41     28.88 o 
   2   3  14       43.75       18.04     55.64 o 
   3   3  14      144.35      193.18     59.16 o 
   4   3  14      637.16      592.90     97.78 o 
   5   3  14       78.34      129.21     97.05 o 
  -5   4  14       40.61        3.23    168.81 o 
  -4   4  14        1.26      -96.63    129.47 o 
  -3   4  14      932.61      879.99    101.08 o 
  -2   4  14      253.34      277.84     37.20 o 
  -1   4  14     2383.70     2302.99     75.39 o 
   0   4  14       64.99       22.96     55.42 o 
   1   4  14     4338.68     3866.82     57.68 o 
   2   4  14       68.42       57.58     52.27 o 
   3   4  14     1540.77     1262.68     70.06 o 
   4   4  14       38.71       -4.97     87.33 o 
   5   4  14       35.00      -12.81    134.50 o 
  -5   5  14       20.18      -75.48    163.30 o 
  -4   5  14       53.39       16.13    142.31 o 
  -3   5  14        0.05       43.36    138.83 o 
  -2   5  14      724.38      747.44     64.78 o 
  -1   5  14     1273.12     1291.24     66.26 o 
   0   5  14      174.12      132.41     49.85 o 
   1   5  14      123.76      147.64     34.17 o 
   2   5  14      276.81      291.55     51.19 o 
   3   5  14      320.30      303.72     61.57 o 
   4   5  14      595.24      509.73     93.18 o 
  -4   6  14       11.80      -58.95    138.99 o 
  -3   6  14      316.30      284.60    145.29 o 
  -2   6  14      203.64      134.06     60.57 o 
  -1   6  14       18.23      115.31    114.89 o 
   0   6  14      313.98      256.91    117.25 o 
   1   6  14      189.13      156.97    114.93 o 
   2   6  14       18.28       66.29     70.35 o 
   3   6  14       14.14      -67.68    110.60 o 
   4   6  14       24.00       40.23    121.16 o 
  -4   7  14        4.73       78.60    148.02 o 
  -3   7  14       62.53      175.03    145.39 o 
  -2   7  14      340.26      322.96     64.63 o 
  -1   7  14      209.35      210.23    120.46 o 
   0   7  14        0.21       68.04    126.49 o 
   1   7  14      332.80      319.48    118.98 o 
   2   7  14      212.95      265.22     76.15 o 
   3   7  14      111.89       66.01    115.39 o 
   4   7  14      119.17      194.01    123.13 o 
  -4   8  14      234.39      220.62    156.74 o 
  -3   8  14       61.05       79.11    142.04 o 
  -2   8  14       25.54       -0.18     86.19 o 
  -1   8  14       10.63       19.77     80.16 o 
   0   8  14      298.76      209.78    132.12 o 
   1   8  14       50.66       77.36    129.90 o 
   2   8  14      339.48      447.49     75.63 o 
   3   8  14      149.51      111.63    107.55 o 
   4   8  14        2.86       22.49     89.21 o 
  -4   9  14      296.50      339.95    169.33 o 
  -3   9  14      177.99      153.69     95.75 o 
  -2   9  14      408.53      360.81     92.02 o 
  -1   9  14       39.39       59.03     64.92 o 
   0   9  14      365.94      249.04    101.00 o 
   1   9  14       85.46       85.98     96.50 o 
   2   9  14       21.81        5.72     61.82 o 
   3   9  14      143.41      104.84     92.89 o 
   4   9  14      298.90      281.69     92.20 o 
  -3  10  14      270.53      318.90     98.91 o 
  -2  10  14      101.12       97.63     91.82 o 
  -1  10  14      385.83      291.67     68.91 o 
   0  10  14     1143.78     1078.93    117.08 o 
   1  10  14      925.50     1019.91    134.34 o 
   2  10  14        8.98      -31.77     93.32 o 
   3  10  14       26.46      131.35    150.81 o 
  -3  11  14       79.58       -2.33     94.88 o 
  -2  11  14        8.65       -9.72    131.79 o 
  -1  11  14       16.65       -6.23     91.09 o 
   0  11  14      464.67      320.63    104.30 o 
   1  11  14       37.15      157.45    101.67 o 
   2  11  14        7.32       17.12    104.73 o 
   3  11  14      209.14       36.23    159.58 o 
  -2  12  14       22.67       87.28    147.77 o 
  -1  12  14      699.90      811.56    169.06 o 
   0  12  14       26.18       73.55    103.93 o 
   1  12  14      408.35      358.62    110.57 o 
   2  12  14      131.14      282.60    109.86 o 
  -2  13  14       29.03       69.96    144.04 o 
  -1  13  14        0.03      -77.43    150.07 o 
   0  13  14        0.31      121.30    107.73 o 
   1  13  14        7.91      217.07    113.01 o 
   2  13  14       61.69       74.85     96.29 o 
  -1  14  14        2.01      -31.14    158.20 o 
   0  14  14      172.46      199.51    115.74 o 
   1  14  14       19.34       37.11    106.74 o 
  -5   1  15       95.10       45.98    105.78 o 
  -4   1  15       64.37       78.05     87.38 o 
  -3   1  15      427.75      476.41     87.57 o 
  -2   1  15      418.89      408.81     63.94 o 
  -1   1  15     5685.83     5389.70     84.97 o 
   0   1  15     1190.69     1202.66     40.90 o 
   1   1  15      824.77      762.86     41.16 o 
   2   1  15     3660.10     3633.22     60.84 o 
   3   1  15       64.29       34.53     84.34 o 
   4   1  15       25.74       47.34     84.21 o 
   5   1  15        0.85       31.48     99.41 o 
  -5   2  15        1.40       44.84    163.22 o 
  -4   2  15        0.08        0.42     83.81 o 
  -3   2  15      748.00      739.85     90.52 o 
  -2   2  15      146.79      158.93     55.59 o 
  -1   2  15       25.23       80.10     43.94 o 
   0   2  15      924.32      959.38     42.16 o 
   1   2  15      765.82      789.09     37.74 o 
   2   2  15     1007.81      894.00     41.21 o 
   3   2  15     2106.29     1816.37     77.68 o 
   4   2  15      118.78      118.45     87.56 o 
   5   2  15        2.04       14.00    103.03 o 
  -5   3  15      128.12      118.14    160.22 o 
  -4   3  15       71.93      -10.99    139.55 o 
  -3   3  15      962.32     1079.97     96.16 o 
  -2   3  15       76.04       75.60     45.06 o 
  -1   3  15     4477.09     4746.89     96.08 o 
   0   3  15       23.30       54.75     36.15 o 
   1   3  15     1443.86     1375.82     36.93 o 
   2   3  15     1020.61      890.44     62.01 o 
   3   3  15      352.11      402.55     66.40 o 
   4   3  15        3.23       46.12     86.07 o 
   5   3  15      160.88       28.37     99.22 o 
  -5   4  15       37.98      253.48    166.50 o 
  -4   4  15      186.02       44.09    135.36 o 
  -3   4  15     1374.08     1352.12    122.98 o 
  -2   4  15        3.44       16.03     44.04 o 
  -1   4  15     2269.84     2172.20     76.09 o 
   0   4  15     1351.46     1451.64    103.61 o 
   1   4  15       53.62       81.37     30.57 o 
   2   4  15      622.86      614.69     59.16 o 
   3   4  15        6.46       21.51     62.88 o 
   4   4  15      122.51      187.74     92.09 o 
   5   4  15        9.72      117.53    141.17 o 
  -4   5  15       96.02       -8.26    139.51 o 
  -3   5  15        2.73        4.84    140.92 o 
  -2   5  15       84.91       93.64     60.75 o 
  -1   5  15        2.53      -16.08    106.16 o 
   0   5  15      426.04      347.56    116.20 o 
   1   5  15      298.17      265.79     32.77 o 
   2   5  15      188.88      256.89     55.36 o 
   3   5  15       13.17       20.63     59.38 o 
   4   5  15      142.02      171.08     87.15 o 
  -4   6  15       91.51      113.83    137.96 o 
  -3   6  15     1684.97     1724.22    173.62 o 
  -2   6  15      119.87      127.77     61.25 o 
  -1   6  15      899.34      934.88    132.31 o 
   0   6  15      466.77      452.46    132.05 o 
   1   6  15      165.23      160.81    119.22 o 
   2   6  15     1633.41     1645.55     88.55 o 
   3   6  15       18.91       89.74    110.76 o 
   4   6  15       95.60      205.28    113.39 o 
  -4   7  15       22.31      -67.45    144.77 o 
  -3   7  15       17.83      102.18    140.82 o 
  -2   7  15       88.74       69.73     64.51 o 
  -1   7  15        8.66       70.51    122.72 o 
   0   7  15      766.92      723.13    144.25 o 
   1   7  15      445.39      489.96    123.41 o 
   2   7  15     1187.61     1161.61     81.10 o 
   3   7  15      327.41      262.89    119.97 o 
   4   7  15       50.54      177.32    119.55 o 
  -4   8  15        0.45       67.33    153.62 o 
  -3   8  15       54.25       28.59    142.12 o 
  -2   8  15       28.18       79.64     86.85 o 
  -1   8  15       50.95       38.67     83.12 o 
   0   8  15      182.92      363.50    136.54 o 
   1   8  15      633.61      683.51    140.99 o 
   2   8  15       22.95       34.48     69.72 o 
   3   8  15      180.44       42.31    104.38 o 
   4   8  15      174.38      178.30     94.76 o 
  -4   9  15       51.34      119.76    158.62 o 
  -3   9  15      581.79      723.38    155.39 o 
  -2   9  15      314.17      262.13     89.67 o 
  -1   9  15     1001.21      946.70    157.22 o 
   0   9  15     3110.07     2914.52    319.91 o 
   1   9  15     4365.94     4090.65    199.91 o 
   2   9  15      662.96      710.09     79.04 o 
   3   9  15        0.05      -47.29    143.64 o 
   4   9  15      156.78      293.71     90.86 o 
  -3  10  15       77.39       61.68     97.83 o 
  -2  10  15       12.87       22.56     93.57 o 
  -1  10  15      114.42      190.44     71.12 o 
   0  10  15     1598.63     1426.19    271.93 o 
   1  10  15        2.68       -9.91     96.67 o 
   2  10  15        3.38        4.63     99.60 o 
   3  10  15        2.14      170.35    150.97 o 
  -3  11  15      263.89      267.42    101.36 o 
  -2  11  15        0.58       65.16     90.40 o 
  -1  11  15       79.18       34.34     93.96 o 
   0  11  15      167.49      168.85    104.57 o 
   1  11  15      659.06      593.11    109.15 o 
   2  11  15        9.49       79.85     98.62 o 
   3  11  15        3.44      -32.88    165.81 o 
  -2  12  15       52.72       94.05    155.32 o 
  -1  12  15        7.99       49.77    158.38 o 
   0  12  15       55.09       18.01    107.03 o 
   1  12  15       11.70       36.63     98.69 o 
   2  12  15      170.21      216.02    104.20 o 
  -2  13  15      274.38      307.71    160.23 o 
  -1  13  15        8.99       81.35    154.72 o 
   0  13  15      302.47      273.22    108.68 o 
   1  13  15      259.21      237.42    110.43 o 
   2  13  15        1.74       90.42    102.41 o 
  -1  14  15        5.31       32.02    156.64 o 
   0  14  15       16.17       77.37    114.47 o 
   1  14  15        3.70      -68.30    104.45 o 
  -5   0  16       32.24      125.29    144.25 o 
  -4   0  16      114.90       46.71    123.52 o 
  -3   0  16      164.14      223.57    120.94 o 
  -2   0  16      289.40      319.38     60.14 o 
  -1   0  16      776.47      641.70     72.38 o 
   0   0  16    11521.10    11549.38    276.21 o 
   1   0  16     2088.18     2032.05     73.28 o 
   2   0  16     2511.97     2183.50     68.45 o 
   3   0  16      118.61      100.98    121.54 o 
   4   0  16      112.57      132.04    118.35 o 
   5   0  16        0.31      -71.42    139.36 o 
  -5   1  16      470.57      473.81    115.98 o 
  -4   1  16      185.91       71.74     87.76 o 
  -3   1  16      474.77      533.65     93.00 o 
  -2   1  16      219.14      179.64     63.74 o 
  -1   1  16      882.46      888.81     43.77 o 
   0   1  16      192.29      240.95     35.86 o 
   1   1  16      417.41      431.01     39.45 o 
   2   1  16      155.63      170.33     30.96 o 
   3   1  16       22.62      -28.50     84.53 o 
   4   1  16       90.43       21.31     83.10 o 
   5   1  16       22.37      -28.43     99.98 o 
  -5   2  16        1.02     -153.76    153.76 o 
  -4   2  16      109.86      107.80     88.92 o 
  -3   2  16      117.58      106.02     86.65 o 
  -2   2  16     1321.81     1167.32     98.44 o 
  -1   2  16       48.44       90.29     44.66 o 
   0   2  16     1654.08     1575.01     58.23 o 
   1   2  16      492.94      495.00     36.78 o 
   2   2  16       11.39       12.40     34.46 o 
   3   2  16        0.00       -6.79     64.13 o 
   4   2  16      136.22       63.77     85.54 o 
   5   2  16       17.45      -56.76    100.72 o 
  -5   3  16       70.45      115.75    162.65 o 
  -4   3  16       76.81      187.05    138.06 o 
  -3   3  16      132.58       87.40     82.64 o 
  -2   3  16      108.38       95.60     56.42 o 
  -1   3  16      435.68      554.22     52.58 o 
   0   3  16      150.18      150.97     36.50 o 
   1   3  16      961.92      930.40     46.63 o 
   2   3  16        9.67       25.46     52.80 o 
   3   3  16     4114.10     3915.32     99.01 o 
   4   3  16        5.39       30.69     87.54 o 
   5   3  16      668.19      592.69    122.39 o 
  -4   4  16       78.63      -18.29    148.03 o 
  -3   4  16     1607.60     1524.00    111.80 o 
  -2   4  16      438.95      501.84     49.73 o 
  -1   4  16      517.73      580.44    108.87 o 
   0   4  16     1384.68     1611.01    130.41 o 
   1   4  16      694.26      704.80     38.28 o 
   2   4  16      142.63      130.30     54.58 o 
   3   4  16       96.25       44.29     61.00 o 
   4   4  16        1.74       42.35     89.50 o 
  -4   5  16       19.39       87.52    144.15 o 
  -3   5  16       11.91        7.51    142.17 o 
  -2   5  16       11.29       54.48     62.24 o 
  -1   5  16        3.44       37.95    113.69 o 
   0   5  16        7.41      -11.84    111.48 o 
   1   5  16      132.17      124.24     30.97 o 
   2   5  16      157.54      190.16     56.19 o 
   3   5  16      195.75      128.60     58.53 o 
   4   5  16       28.92       40.74     86.09 o 
  -4   6  16      381.94      427.39    153.85 o 
  -3   6  16      181.84      136.71    151.73 o 
  -2   6  16      728.94      671.08     69.45 o 
  -1   6  16       39.68      153.53    118.36 o 
   0   6  16      216.20      154.21    133.07 o 
   1   6  16      355.62      299.24    118.91 o 
   2   6  16      248.27      316.27     75.05 o 
   3   6  16       75.84       33.00     78.20 o 
   4   6  16        6.61       13.42    124.55 o 
  -4   7  16      177.15      313.49    153.47 o 
  -3   7  16       96.18       56.35    151.66 o 
  -2   7  16      147.64      130.17     67.13 o 
  -1   7  16      698.55      791.09    144.48 o 
   0   7  16       28.68      147.86    136.74 o 
   1   7  16       33.42       44.70    116.26 o 
   2   7  16       95.34      106.98     74.69 o 
   3   7  16       89.84       90.50    104.86 o 
   4   7  16      182.74      234.91    129.79 o 
  -4   8  16       44.17      109.53    153.54 o 
  -3   8  16      321.50      252.50    159.08 o 
  -2   8  16       76.04       29.27     86.64 o 
  -1   8  16       16.61        0.00    137.39 o 
   0   8  16       10.50       47.47    131.27 o 
   1   8  16     1125.65     1388.61    150.26 o 
   2   8  16      491.59      571.07     78.93 o 
   3   8  16       22.60       52.62    106.23 o 
   4   8  16       27.26      126.05     96.30 o 
  -4   9  16        0.59      134.32    148.33 o 
  -3   9  16        1.34        5.76    143.72 o 
  -2   9  16       17.92      -30.47     90.03 o 
  -1   9  16       42.56       40.97     66.91 o 
   0   9  16        3.68       36.12    140.75 o 
   1   9  16      918.45      971.44    148.49 o 
   2   9  16        8.19       81.03     71.05 o 
   3   9  16       29.37        6.39     81.79 o 
   4   9  16        2.30      -24.55     93.92 o 
  -3  10  16        2.12      -97.24    184.61 o 
  -2  10  16        3.92      175.40    138.95 o 
  -1  10  16       23.70       53.35     69.30 o 
   0  10  16       11.14      -23.52     99.06 o 
   1  10  16      163.57      165.72    103.26 o 
   2  10  16       64.14       10.60     94.04 o 
   3  10  16       14.74     -135.65    157.34 o 
  -3  11  16      134.42       60.95    100.67 o 
  -2  11  16       28.95      106.22     95.41 o 
  -1  11  16      158.77      178.87     95.60 o 
   0  11  16       71.74       44.61    105.82 o 
   1  11  16       38.46       63.82    107.64 o 
   2  11  16       50.78       23.55    100.55 o 
   3  11  16       55.91        5.07    167.83 o 
  -2  12  16      139.80       66.19    154.44 o 
  -1  12  16       28.29       78.76    157.64 o 
   0  12  16      198.57      160.89    107.02 o 
   1  12  16       94.26      105.66    106.97 o 
   2  12  16       15.54       63.85    101.87 o 
  -2  13  16        1.34       74.65    159.78 o 
  -1  13  16        0.67       66.42    168.54 o 
   0  13  16       51.32       15.27    107.88 o 
   1  13  16        1.60      -31.71    108.82 o 
   2  13  16        2.72       65.55    108.55 o 
   0  14  16      426.90      387.67    111.93 o 
  -5   1  17       38.86       71.92    112.78 o 
  -4   1  17       52.19       26.50     89.83 o 
  -3   1  17       45.30       58.04     81.08 o 
  -2   1  17       45.27       96.56     64.87 o 
  -1   1  17        0.08      -18.37     48.94 o 
   0   1  17     7134.95     6953.12     89.72 o 
   1   1  17      359.76      344.74     40.45 o 
   2   1  17      181.60      211.94     38.60 o 
   3   1  17       68.70       49.40     83.44 o 
   4   1  17       26.91      159.01     84.33 o 
   5   1  17        1.64       76.45    102.36 o 
  -5   2  17      338.10      177.26    158.74 o 
  -4   2  17        4.70      -85.11     85.11 o 
  -3   2  17        0.40        3.36     81.52 o 
  -2   2  17       19.73      -14.09     66.32 o 
  -1   2  17      930.40      846.38     67.22 o 
   0   2  17      280.27      336.66     37.57 o 
   1   2  17     7453.16     7022.49    190.81 o 
   2   2  17     1511.88     1463.35     68.35 o 
   3   2  17      452.32      539.91     71.27 o 
   4   2  17      576.63      571.83     89.60 o 
   5   2  17      114.70      140.04    102.39 o 
  -5   3  17        0.03      -29.06    151.91 o 
  -4   3  17      185.98       95.05    139.04 o 
  -3   3  17       94.39      121.56     86.22 o 
  -2   3  17      297.28      263.37     74.71 o 
  -1   3  17       45.08       26.34     71.71 o 
   0   3  17      900.51      831.49     84.55 o 
   1   3  17      360.43      356.81     43.46 o 
   2   3  17      147.67      188.57     57.08 o 
   3   3  17      318.30      360.46     70.15 o 
   4   3  17       40.56       14.42     88.51 o 
   5   3  17       47.27       67.13     95.79 o 
  -4   4  17      157.30      159.36    149.54 o 
  -3   4  17     1931.15     1826.63    117.07 o 
  -2   4  17      174.85      156.49     62.29 o 
  -1   4  17      763.76      729.92    118.54 o 
   0   4  17       56.61        2.28     74.23 o 
   1   4  17       93.91      124.87     34.41 o 
   2   4  17      182.47      166.29     56.18 o 
   3   4  17      238.77      227.17     64.94 o 
   4   4  17       12.71      -22.85     87.38 o 
  -4   5  17        8.04      131.04    148.33 o 
  -3   5  17       94.61       41.58     85.78 o 
  -2   5  17     3093.60     2857.60     89.64 o 
  -1   5  17     1489.23     1728.60    138.38 o 
   0   5  17     2168.87     2166.00    150.32 o 
   1   5  17     2093.58     2107.93     75.04 o 
   2   5  17        6.59       45.16     55.82 o 
   3   5  17      396.09      371.58     61.80 o 
   4   5  17      214.80      283.42    135.06 o 
  -4   6  17      233.13      155.50    152.49 o 
  -3   6  17      121.82       91.19    152.04 o 
  -2   6  17      475.74      467.94     68.36 o 
  -1   6  17       78.63       76.54    126.55 o 
   0   6  17     2503.99     2508.09    162.55 o 
   1   6  17       12.62       42.88    115.86 o 
   2   6  17      941.03      952.42    124.23 o 
   3   6  17       43.53       35.78     82.86 o 
   4   6  17       64.35      116.57    129.63 o 
  -4   7  17      534.03      481.28    167.87 o 
  -3   7  17        9.35      -31.11    144.20 o 
  -2   7  17      142.85      152.47     65.85 o 
  -1   7  17     1880.35     1948.36    156.51 o 
   0   7  17      727.13      719.33    146.60 o 
   1   7  17      145.33       49.99    122.09 o 
   2   7  17      242.81      253.89     73.88 o 
   3   7  17        5.85     -100.81    111.81 o 
   4   7  17        9.21      -94.59    123.96 o 
  -4   8  17      528.53      238.43    155.90 o 
  -3   8  17        2.34       25.63    157.61 o 
  -2   8  17      370.94      436.74     94.20 o 
  -1   8  17     2023.19     2026.46    170.73 o 
   0   8  17      913.89     1044.67    150.95 o 
   1   8  17     2185.32     2290.22    165.38 o 
   2   8  17       28.37       21.00     68.04 o 
   3   8  17      925.67      972.63    129.31 o 
   4   8  17       60.78       10.57    125.59 o 
  -3   9  17       94.93       33.97    148.38 o 
  -2   9  17        3.48       70.97     89.85 o 
  -1   9  17       72.80       62.62     86.90 o 
   0   9  17        1.79       -2.97    142.90 o 
   1   9  17       31.01       47.33    134.61 o 
   2   9  17      221.85      162.94     76.80 o 
   3   9  17      590.83      443.83    114.76 o 
  -3  10  17       17.23      117.58    143.72 o 
  -2  10  17       19.75       92.68     90.86 o 
  -1  10  17       23.08       59.06     71.93 o 
   0  10  17        2.22       41.86    101.12 o 
   1  10  17       12.50       59.98    105.16 o 
   2  10  17        5.02       76.03     97.04 o 
   3  10  17      240.87      479.36    166.38 o 
  -3  11  17       11.37       43.66    106.43 o 
  -2  11  17        4.31       43.10     97.80 o 
  -1  11  17      178.05      242.24    164.09 o 
   0  11  17       19.62      100.70    106.16 o 
   1  11  17      519.76      456.62    114.35 o 
   2  11  17       32.11       -9.93    101.50 o 
   3  11  17       23.39       78.17    162.30 o 
  -2  12  17       14.17      187.72    157.50 o 
  -1  12  17       32.54      176.33    154.50 o 
   0  12  17      175.01      152.94    108.82 o 
   1  12  17       53.80      100.64    112.39 o 
   2  12  17      111.80       37.51    102.62 o 
  -1  13  17      618.07      976.11    185.70 o 
   0  13  17       18.27      -68.15    107.10 o 
   1  13  17       20.11       99.62    113.38 o 
  -5   0  18       93.07       14.48    155.57 o 
  -4   0  18      591.51      423.29    142.97 o 
  -3   0  18     1855.61     1860.81    150.74 o 
  -2   0  18      270.75      186.52    135.75 o 
  -1   0  18     9090.74     8866.00    142.79 o 
   0   0  18     2121.63     2405.49     86.82 o 
   1   0  18     1122.03     1038.67     62.32 o 
   2   0  18      471.98      469.71     76.83 o 
   3   0  18     1051.51      998.83    130.54 o 
   4   0  18       23.72       62.88    120.04 o 
   5   0  18       25.34      -79.12    133.64 o 
  -5   1  18        2.51        6.64    169.95 o 
  -4   1  18      338.74      316.61    141.92 o 
  -3   1  18       99.29      149.77     87.28 o 
  -2   1  18     1356.10     1273.46     82.42 o 
  -1   1  18       68.44       97.30     51.03 o 
   0   1  18     2276.72     2336.80     51.32 o 
   1   1  18      106.36      121.41     39.39 o 
   2   1  18      596.04      560.63     42.24 o 
   3   1  18      590.05      428.56     88.52 o 
   4   1  18      252.54      381.96     93.23 o 
   5   1  18      106.04      104.31    103.03 o 
  -5   2  18        5.03       97.55    159.87 o 
  -4   2  18       38.26       -8.34     87.75 o 
  -3   2  18      772.09      794.08     93.11 o 
  -2   2  18     1044.13     1065.84     81.01 o 
  -1   2  18     1002.98      928.21     72.80 o 
   0   2  18       14.07        1.67     45.82 o 
   1   2  18     2319.66     2406.60     75.95 o 
   2   2  18       82.09      108.86     57.06 o 
   3   2  18     1205.59     1219.84     76.02 o 
   4   2  18       80.19      -19.21     86.90 o 
  -4   3  18      184.65      113.80    147.29 o 
  -3   3  18      249.00      181.88     71.21 o 
  -2   3  18      145.27      138.65     73.23 o 
  -1   3  18       96.22      126.66     72.34 o 
   0   3  18     1788.96     1728.63     94.49 o 
   1   3  18       74.20       55.84     38.77 o 
   2   3  18      577.13      508.99     61.86 o 
   3   3  18       20.53        9.16     65.25 o 
   4   3  18        2.42       19.51     87.02 o 
  -4   4  18      639.55      552.82    154.53 o 
  -3   4  18        2.26      -10.69     92.84 o 
  -2   4  18      293.32      323.05     95.37 o 
  -1   4  18       13.43       36.15     75.19 o 
   0   4  18      801.43      703.17     85.49 o 
   1   4  18       74.55       80.25     34.18 o 
   2   4  18      261.00      285.28     59.89 o 
   3   4  18      151.92      198.65     63.67 o 
   4   4  18        0.04       23.55     86.37 o 
  -4   5  18       25.10       96.98    149.77 o 
  -3   5  18       15.92       56.10     94.93 o 
  -2   5  18       47.36       78.70     66.29 o 
  -1   5  18      608.53      653.75    123.84 o 
   0   5  18       65.26      152.98    126.41 o 
   1   5  18       12.41        9.03     53.65 o 
   2   5  18       43.37       79.23     62.09 o 
   3   5  18      124.00      129.35     62.55 o 
   4   5  18       86.16      250.06    137.45 o 
  -4   6  18       10.88      -76.00    159.02 o 
  -3   6  18      936.94     1004.25    163.95 o 
  -2   6  18        8.26       10.30     64.48 o 
  -1   6  18      925.45      994.86    141.14 o 
   0   6  18       17.32       39.44    129.43 o 
   1   6  18      110.15      114.85    123.17 o 
   2   6  18      104.35      166.29     79.39 o 
   3   6  18       15.68       58.14     81.52 o 
   4   6  18       20.53      -27.84    132.89 o 
  -4   7  18       85.92       95.74    147.20 o 
  -3   7  18        0.02      -17.61    137.03 o 
  -2   7  18      511.38      367.87     71.65 o 
  -1   7  18       91.75       43.19    124.03 o 
   0   7  18      588.37      661.47    149.21 o 
   1   7  18       42.66      113.44    131.76 o 
   2   7  18      334.53      401.81     79.74 o 
   3   7  18       75.05       52.76     80.55 o 
   4   7  18       20.56       68.28    125.52 o 
  -4   8  18       37.87      181.59    162.28 o 
  -3   8  18        2.26      -65.84    153.39 o 
  -2   8  18      254.61      272.96     71.58 o 
  -1   8  18     1031.40     1016.57    153.95 o 
   0   8  18       13.31       -2.52    136.92 o 
   1   8  18      108.30       88.71    128.13 o 
   2   8  18      107.98       93.29     74.65 o 
   3   8  18        2.18       20.90    101.65 o 
   4   8  18       85.19      -29.75    126.27 o 
  -3   9  18       37.85       48.18    149.93 o 
  -2   9  18      143.53       73.21     87.96 o 
  -1   9  18      177.80      104.07     90.98 o 
   0   9  18      424.68      462.36    157.85 o 
   1   9  18       70.02       53.80    129.99 o 
   2   9  18      219.90      115.76     73.03 o 
   3   9  18        1.24       57.18    102.37 o 
  -3  10  18      293.40      512.39    156.90 o 
  -2  10  18      174.62      268.31     97.49 o 
  -1  10  18     1195.37     1004.46     82.61 o 
   0  10  18       69.71       76.59    125.51 o 
   1  10  18       67.72       62.04    134.78 o 
   2  10  18       37.03       37.67     72.67 o 
   3  10  18       30.98       75.66     88.52 o 
  -3  11  18        2.57       17.39    135.33 o 
  -2  11  18      132.72       72.99    100.30 o 
  -1  11  18      259.29      351.87    158.40 o 
   0  11  18        1.31       11.41    105.87 o 
   1  11  18        2.75       57.90    107.88 o 
   2  11  18       79.27      203.24    138.18 o 
   3  11  18       12.07       12.25    158.00 o 
  -2  12  18       66.35      101.80    150.57 o 
  -1  12  18        6.35      111.06    148.66 o 
   0  12  18        9.29       41.05    105.90 o 
   1  12  18      337.64      427.00    115.43 o 
   2  12  18        0.68      -21.81    104.80 o 
  -1  13  18       70.31       64.96    161.37 o 
   0  13  18       30.20     -100.12    166.18 o 
   1  13  18        6.95        8.39    119.41 o 
  -4   1  19       72.52       51.90     97.06 o 
  -3   1  19       54.11       41.58     82.80 o 
  -2   1  19       40.77       63.28     69.44 o 
  -1   1  19     3073.22     2862.98     73.46 o 
   0   1  19       45.31       93.60     40.99 o 
   1   1  19        4.08       33.16     49.73 o 
   2   1  19        2.56       21.03     36.46 o 
   3   1  19       42.42       57.38     84.21 o 
   4   1  19       23.58      104.82     89.41 o 
  -4   2  19      131.04      100.09     92.37 o 
  -3   2  19     2064.16     1999.62    105.24 o 
  -2   2  19      277.70      261.12     73.39 o 
  -1   2  19     1678.52     1544.72     79.66 o 
   0   2  19     2672.88     2730.95     73.35 o 
   1   2  19      541.43      491.84     48.03 o 
   2   2  19       14.41       58.29     58.68 o 
   3   2  19       34.22       23.66     66.08 o 
   4   2  19       76.64       19.33     87.23 o 
  -4   3  19        0.26      -70.89    148.38 o 
  -3   3  19      299.46      320.44     74.97 o 
  -2   3  19      469.92      322.96     80.61 o 
  -1   3  19      524.96      567.17     85.62 o 
   0   3  19     1756.52     1808.05     98.02 o 
   1   3  19      316.70      294.41     43.85 o 
   2   3  19       37.01       46.74     60.50 o 
   3   3  19       94.67       29.82     64.28 o 
   4   3  19      124.96      104.28     86.17 o 
  -4   4  19      205.43      153.26    144.51 o 
  -3   4  19       42.43       47.46     94.57 o 
  -2   4  19       85.66       39.88     77.71 o 
  -1   4  19      379.06      357.52     80.95 o 
   0   4  19     1495.69     1560.31    145.10 o 
   1   4  19      615.48      664.22     49.00 o 
   2   4  19     1403.46     1355.11     71.43 o 
   3   4  19        1.71      -23.12     66.13 o 
   4   4  19       18.32       16.07     85.25 o 
  -4   5  19      163.70      228.58    160.83 o 
  -3   5  19      644.73      668.69    104.88 o 
  -2   5  19      266.26      343.12     67.93 o 
  -1   5  19       27.91        9.44    117.45 o 
   0   5  19      824.46      718.91    129.96 o 
   1   5  19      169.26      216.07    127.54 o 
   2   5  19     1061.15     1142.89     89.81 o 
   3   5  19      204.31      154.55     83.10 o 
   4   5  19      382.67      301.58    142.64 o 
  -4   6  19        2.07      -52.37    159.56 o 
  -3   6  19      104.48       83.85    151.92 o 
  -2   6  19      159.57      198.85     69.68 o 
  -1   6  19       60.76      117.88    124.53 o 
   0   6  19      886.88     1009.39    149.48 o 
   1   6  19      347.27      482.94    137.42 o 
   2   6  19     1455.28     1420.14     94.83 o 
   3   6  19      317.31      275.74     85.94 o 
   4   6  19      374.35      586.17    141.05 o 
  -4   7  19       25.18       35.60    150.00 o 
  -3   7  19       91.81       81.91    142.51 o 
  -2   7  19        0.02       22.00     66.40 o 
  -1   7  19     1962.14     2037.57    164.09 o 
   0   7  19        0.31      -60.15    133.82 o 
   1   7  19      382.98      346.18    135.14 o 
   2   7  19      658.22      750.57     90.27 o 
   3   7  19       29.94       21.00     88.07 o 
   4   7  19      309.99      360.89    137.08 o 
  -4   8  19       31.42      119.19    155.04 o 
  -3   8  19       80.25       34.50    155.10 o 
  -2   8  19      275.34      234.47     72.29 o 
  -1   8  19      153.64      224.17    138.30 o 
   0   8  19      185.02      340.11    141.15 o 
   1   8  19       42.37      122.04    141.46 o 
   2   8  19       62.82       76.26     79.13 o 
   3   8  19       46.72       49.85    111.35 o 
   4   8  19        5.35       51.59    130.59 o 
  -3   9  19      109.18       60.90    150.94 o 
  -2   9  19      290.96      225.47     89.59 o 
  -1   9  19       94.17       98.23     89.09 o 
   0   9  19      158.29      313.00    156.02 o 
   1   9  19        0.55       46.32    135.92 o 
   2   9  19       20.38       28.32     77.85 o 
   3   9  19      117.46       63.45    114.10 o 
  -3  10  19        0.32      -34.06    155.32 o 
  -2  10  19      157.24      156.81     97.14 o 
  -1  10  19      476.12      510.25     91.01 o 
   0  10  19      117.53      182.01    102.63 o 
   1  10  19      142.50      320.28    143.23 o 
   2  10  19        0.02       10.46     76.73 o 
   3  10  19      169.10      144.96     88.54 o 
  -2  11  19      182.99      209.21    100.34 o 
  -1  11  19        6.09      -12.69    149.34 o 
   0  11  19       40.74       22.29    108.24 o 
   1  11  19       15.74       40.41    105.13 o 
   2  11  19      107.17       52.16    102.46 o 
  -2  12  19      136.19     -152.49    152.49 o 
  -1  12  19       30.25      -40.05    161.49 o 
   0  12  19        1.47       -2.32    108.86 o 
   1  12  19      103.99       25.62    112.78 o 
   2  12  19       95.96       46.36    108.21 o 
  -1  13  19       46.46      100.10    159.39 o 
   0  13  19        9.26      -48.92    110.84 o 
   1  13  19        7.75       27.40    116.50 o 
  -4   0  20      143.75      175.62    147.45 o 
  -3   0  20       19.94       77.18    113.51 o 
  -2   0  20      907.21      658.37    146.09 o 
  -1   0  20       32.62       37.90     80.18 o 
   0   0  20      341.99      269.66     80.87 o 
   1   0  20      660.43      643.81    128.62 o 
   2   0  20     2205.32     2128.14    127.53 o 
   3   0  20      186.78      117.05    113.77 o 
   4   0  20       52.42       13.14    130.49 o 
  -4   1  20      110.94       97.51     97.16 o 
  -3   1  20       60.74      170.92     85.21 o 
  -2   1  20        6.99       26.77    135.03 o 
  -1   1  20        0.47       22.70     55.47 o 
   0   1  20       75.15      110.99     54.86 o 
   1   1  20     1529.71     1384.73     58.56 o 
   2   1  20      453.47      510.14     67.02 o 
   3   1  20      810.91      765.06     91.14 o 
   4   1  20        4.02      -48.75     90.71 o 
  -4   2  20      117.09       10.46    146.51 o 
  -3   2  20        1.53       64.76     80.18 o 
  -2   2  20     1766.01     1574.96    100.86 o 
  -1   2  20      388.56      444.72     70.43 o 
   0   2  20     3092.92     2950.25    127.99 o 
   1   2  20       10.46       18.61     42.27 o 
   2   2  20      924.00      961.06     69.65 o 
   3   2  20      361.13      259.30     85.63 o 
   4   2  20      149.45      177.99     90.75 o 
  -4   3  20      124.24       -4.71    156.84 o 
  -3   3  20      228.85      245.57     72.93 o 
  -2   3  20     1986.90     1771.70    101.48 o 
  -1   3  20      223.07      200.32     68.19 o 
   0   3  20       96.67      145.84     87.09 o 
   1   3  20       56.56       45.98     36.41 o 
   2   3  20       20.43       39.74     60.40 o 
   3   3  20        1.40      -16.62     66.84 o 
   4   3  20       63.49      113.81     87.30 o 
  -4   4  20      213.87      186.88    155.90 o 
  -3   4  20       64.87       53.36     96.57 o 
  -2   4  20     1583.13     1473.82     97.82 o 
  -1   4  20       54.67       80.07     80.43 o 
   0   4  20     1184.36     1096.17     96.04 o 
   1   4  20        2.29       10.21     36.40 o 
   2   4  20      317.73      290.69     62.77 o 
   3   4  20        4.46       15.83     65.23 o 
   4   4  20      201.37      165.96     86.59 o 
  -4   5  20        8.46      156.29    161.28 o 
  -3   5  20      140.04      296.62    124.90 o 
  -2   5  20       86.10      107.88     82.16 o 
  -1   5  20      725.83      758.01    132.74 o 
   0   5  20      169.63      268.18    127.98 o 
   1   5  20        1.92      103.40    133.97 o 
   2   5  20        0.03       52.25     78.46 o 
   3   5  20      155.80      111.80     81.20 o 
   4   5  20       88.64       97.70    139.09 o 
  -4   6  20       47.70       23.03    156.84 o 
  -3   6  20       72.11      101.98    148.20 o 
  -2   6  20      154.16      168.22     68.70 o 
  -1   6  20        9.64       53.54    119.69 o 
   0   6  20       41.34       53.21    135.63 o 
   1   6  20       46.48       16.94    131.84 o 
   2   6  20        1.67      106.97     77.52 o 
   3   6  20        4.77       17.27     78.71 o 
   4   6  20       63.32       23.98    133.94 o 
  -4   7  20       79.68      -26.93    164.92 o 
  -3   7  20        1.80       -4.85    147.16 o 
  -2   7  20       97.83      179.63     70.48 o 
  -1   7  20     1012.17      993.30    148.39 o 
   0   7  20      490.73      642.81    146.21 o 
   1   7  20       84.67       15.13    132.89 o 
   2   7  20       69.04       96.46     79.15 o 
   3   7  20      204.54      187.86     89.27 o 
   4   7  20       30.23       33.75    131.03 o 
  -3   8  20       35.34       24.42    149.05 o 
  -2   8  20        1.18      102.35     68.79 o 
  -1   8  20      450.83      618.12    150.60 o 
   0   8  20      100.86      145.41    144.20 o 
   1   8  20       16.27      127.46    135.65 o 
   2   8  20       22.07       67.48     79.31 o 
   3   8  20       90.06       76.68     91.42 o 
  -3   9  20      306.19      458.92    166.95 o 
  -2   9  20      133.55      164.16     93.28 o 
  -1   9  20      129.37      138.75    144.60 o 
   0   9  20       64.43      292.47    151.67 o 
   1   9  20        2.33      128.40    141.70 o 
   2   9  20       10.65       83.62     76.65 o 
   3   9  20       71.24       87.24     98.45 o 
  -3  10  20       13.72      237.53    168.41 o 
  -2  10  20       30.96       33.66     92.90 o 
  -1  10  20       16.90       41.64    143.63 o 
   0  10  20      444.79      678.36    159.13 o 
   1  10  20       41.29      -49.40    140.28 o 
   2  10  20      298.66      220.67     81.08 o 
   3  10  20        2.38     -111.00    111.00 o 
  -2  11  20       60.09     -140.93    157.08 o 
  -1  11  20      420.51      517.57    168.50 o 
   0  11  20      130.13      135.05    113.77 o 
   1  11  20       38.01        6.97    103.07 o 
   2  11  20       60.98       35.86    106.10 o 
  -2  12  20      171.19      271.07    168.48 o 
  -1  12  20       92.57       -1.56    154.72 o 
   0  12  20      605.26      592.02    164.48 o 
   1  12  20        7.09      -31.77    108.67 o 
   2  12  20       17.68       60.75    107.00 o 
  -1  13  20       51.44      181.70    166.64 o 
   0  13  20        0.12      -70.67    105.13 o 
   1  13  20       19.71       19.97    115.82 o 
  -4   1  21      103.49       88.47     98.01 o 
  -3   1  21        2.91       34.13     80.87 o 
  -2   1  21      178.63      235.11    102.87 o 
  -1   1  21      983.38      867.25     63.08 o 
   0   1  21       32.07       39.82     53.37 o 
   1   1  21      950.36      882.91     84.90 o 
   2   1  21      236.30      181.23     62.74 o 
   3   1  21      491.74      486.76     87.13 o 
   4   1  21       44.91      139.65     93.29 o 
  -4   2  21        0.87      -72.35    146.23 o 
  -3   2  21      149.48      118.71     80.28 o 
  -2   2  21      895.82      958.48     88.07 o 
  -1   2  21      122.77       95.00     68.59 o 
   0   2  21      337.67      461.06     86.13 o 
   1   2  21      255.94      322.45     80.77 o 
   2   2  21      175.06      253.64     62.68 o 
   3   2  21       55.09      127.03     84.38 o 
   4   2  21      136.14      157.90     93.51 o 
  -4   3  21        5.64      285.36    156.84 o 
  -3   3  21      237.66      175.49    102.93 o 
  -2   3  21      673.91      643.58     92.72 o 
  -1   3  21      133.48       65.97     74.61 o 
   0   3  21     1071.84     1163.93     97.75 o 
   1   3  21        0.85       -4.00     37.74 o 
   2   3  21      360.14      373.78     64.68 o 
   3   3  21      226.79      176.63     68.04 o 
   4   3  21        0.54       -8.96     90.96 o 
  -4   4  21      786.99      673.01    173.36 o 
  -3   4  21       94.73       38.06     99.07 o 
  -2   4  21       96.56      106.78     77.89 o 
  -1   4  21       95.93      135.98     81.02 o 
   0   4  21      466.22      533.98     89.93 o 
   1   4  21       80.33       65.89     37.64 o 
   2   4  21      172.47      151.65     60.12 o 
   3   4  21      211.45      198.22     69.42 o 
   4   4  21        2.43       -7.22     82.71 o 
  -4   5  21        0.18      231.22    169.52 o 
  -3   5  21      191.13      116.86     99.00 o 
  -2   5  21      412.28      334.90     91.61 o 
  -1   5  21      113.22      118.03    132.38 o 
   0   5  21      262.80      307.69    136.82 o 
   1   5  21      175.78      417.27    138.91 o 
   2   5  21      137.20      139.62     80.84 o 
   3   5  21        0.89       27.94     89.05 o 
   4   5  21       74.98       -8.72    135.73 o 
  -4   6  21      218.48      235.31    166.13 o 
  -3   6  21       53.67       58.76    146.23 o 
  -2   6  21      986.71      948.44     82.30 o 
  -1   6  21      124.76      141.27    126.02 o 
   0   6  21      568.67      457.77    137.41 o 
   1   6  21      268.01      419.96    142.49 o 
   2   6  21      346.90      383.86     85.22 o 
   3   6  21       66.84      124.45     82.05 o 
   4   6  21       19.21       21.74    136.90 o 
  -4   7  21      322.14      399.35    178.95 o 
  -3   7  21       41.61       47.24    151.04 o 
  -2   7  21        3.98       43.29     69.17 o 
  -1   7  21       87.00      133.50    126.27 o 
   0   7  21       61.72      106.06    133.19 o 
   1   7  21     1000.72      942.96    154.76 o 
   2   7  21       72.99      196.01     81.89 o 
   3   7  21       51.84       52.98     87.63 o 
   4   7  21       81.74      -22.15    120.56 o 
  -3   8  21       69.20      122.76    154.57 o 
  -2   8  21       78.98      137.38     71.00 o 
  -1   8  21      483.85      613.98    151.98 o 
   0   8  21       90.61       68.60    135.58 o 
   1   8  21       90.33       55.21    142.86 o 
   2   8  21      132.38      230.04     85.35 o 
   3   8  21       91.71       58.63     86.09 o 
  -3   9  21       65.63       85.52    160.98 o 
  -2   9  21      120.58       75.09     90.08 o 
  -1   9  21      106.41      362.75    153.97 o 
   0   9  21     1983.15     1996.54    181.13 o 
   1   9  21      596.45      882.58    162.59 o 
   2   9  21      326.20      536.97    232.03 o 
   3   9  21      228.38      284.71    117.10 o 
  -3  10  21        0.28      -56.74    158.15 o 
  -2  10  21      104.58      171.25     95.20 o 
  -1  10  21      257.93      293.17    152.30 o 
   0  10  21       85.74      112.04    143.10 o 
   1  10  21       65.25      113.14    151.11 o 
   2  10  21       10.32       19.92     74.91 o 
   3  10  21       47.27      -30.54    101.15 o 
  -2  11  21       78.90      163.71    100.96 o 
  -1  11  21        3.98      -86.26    154.53 o 
   0  11  21      211.70      172.69    107.31 o 
   1  11  21        5.25        9.41    108.97 o 
   2  11  21       73.69       21.71    102.35 o 
  -1  12  21        0.13       53.12    159.64 o 
   0  12  21        1.87       86.23    121.53 o 
   1  12  21       38.10       37.48    110.86 o 
   0  13  21       41.76       63.31    110.66 o 
  -4   0  22        1.55     -138.28    138.28 o 
  -3   0  22      148.88      271.45    122.09 o 
  -2   0  22      466.02      600.85    161.37 o 
  -1   0  22      676.50      502.40     85.23 o 
   0   0  22     1073.89     1062.37     94.10 o 
   1   0  22     2395.61     2104.12    157.22 o 
   2   0  22     2266.68     2138.59    137.64 o 
   3   0  22        0.92      -27.14    110.13 o 
   4   0  22        0.03      -12.34    133.50 o 
  -4   1  22      535.09      543.05    108.41 o 
  -3   1  22       98.21       20.54     81.80 o 
  -2   1  22       69.28      192.89    107.75 o 
  -1   1  22      241.20      289.65     59.72 o 
   0   1  22      354.02      351.93     59.86 o 
   1   1  22      410.76      536.75     83.85 o 
   2   1  22        6.63       97.69     64.29 o 
   3   1  22       23.23       -6.55     80.55 o 
   4   1  22      106.35       81.25     95.35 o 
  -4   2  22       99.05      172.98    156.93 o 
  -3   2  22      133.12      202.45     85.08 o 
  -2   2  22      126.51      101.51    143.65 o 
  -1   2  22     1305.69     1327.66     83.21 o 
   0   2  22      418.56      352.32     87.77 o 
   1   2  22      271.32      278.54     79.44 o 
   2   2  22       36.00       74.18     64.53 o 
   3   2  22       20.92        5.18     82.09 o 
   4   2  22       65.34       26.43     91.43 o 
  -4   3  22       37.35       85.20    155.83 o 
  -3   3  22      202.95      104.20     95.78 o 
  -2   3  22        0.01       11.29     82.54 o 
  -1   3  22      192.24      241.98     72.31 o 
   0   3  22      269.72      256.48     89.53 o 
   1   3  22        2.72       20.60     75.48 o 
   2   3  22      333.28      386.42     66.61 o 
   3   3  22        7.18       30.00     69.92 o 
   4   3  22     1298.27     1239.06    112.11 o 
  -4   4  22       92.35      188.83    163.95 o 
  -3   4  22        3.68       91.46     97.91 o 
  -2   4  22      739.71      707.90     91.88 o 
  -1   4  22      803.37      773.54     93.63 o 
   0   4  22      562.39      582.28     92.85 o 
   1   4  22      807.07     1011.53     98.37 o 
   2   4  22      114.33      135.16     59.93 o 
   3   4  22       11.08       97.91     68.83 o 
   4   4  22        6.03      -38.18     84.18 o 
  -4   5  22       76.23       -7.40    166.72 o 
  -3   5  22        6.87       80.78     97.17 o 
  -2   5  22      349.11      463.04    164.99 o 
  -1   5  22      112.97       76.49     89.05 o 
   0   5  22       80.27      -36.27    133.76 o 
   1   5  22       11.40      209.11    137.71 o 
   2   5  22        0.03       49.58     84.65 o 
   3   5  22       17.31       27.34     85.38 o 
   4   5  22        0.35       -7.58    138.95 o 
  -4   6  22       83.04      242.60    173.72 o 
  -3   6  22      201.97      203.72    146.34 o 
  -2   6  22      103.80      168.98     86.89 o 
  -1   6  22       48.12       43.67    121.50 o 
   0   6  22      199.80      116.43    140.73 o 
   1   6  22       95.09       48.88    137.97 o 
   2   6  22       19.90      171.13     84.19 o 
   3   6  22       35.53        4.51     86.57 o 
   4   6  22        0.16      -72.14    138.75 o 
  -3   7  22       93.77       76.59    152.77 o 
  -2   7  22       13.59      -18.31     70.57 o 
  -1   7  22      321.79      389.62    136.33 o 
   0   7  22       18.05       73.42    132.96 o 
   1   7  22       89.47       59.50    134.74 o 
   2   7  22       12.97      111.63     85.40 o 
   3   7  22       83.51       85.01     88.15 o 
  -3   8  22       15.54       61.26    153.27 o 
  -2   8  22       11.70       30.29     71.28 o 
  -1   8  22      304.85      480.98    147.52 o 
   0   8  22       49.28       25.69    139.34 o 
   1   8  22      286.62      420.83    140.93 o 
   2   8  22      390.87      406.94     93.00 o 
   3   8  22      152.87      218.73     92.11 o 
  -3   9  22       53.08       95.90    161.22 o 
  -2   9  22      143.17      168.73     89.70 o 
  -1   9  22       53.94      236.77    151.53 o 
   0   9  22       62.79       43.69    149.29 o 
   1   9  22       37.11       86.97    140.02 o 
   2   9  22      147.43      270.11     86.09 o 
   3   9  22       36.75       85.37    116.17 o 
  -2  10  22       23.91       28.59     96.32 o 
  -1  10  22       61.67       25.36    156.63 o 
   0  10  22        2.06      -11.85    147.06 o 
   1  10  22      149.60      199.48    152.27 o 
   2  10  22        7.11       82.03     83.62 o 
  -2  11  22      149.35      109.94     96.48 o 
  -1  11  22       39.32       68.57    157.37 o 
   0  11  22      226.37      130.26    109.88 o 
   1  11  22        1.35       73.23    154.06 o 
   2  11  22      143.50      191.53    108.78 o 
  -1  12  22       31.18      -54.21    164.59 o 
   0  12  22       10.73       85.22    117.42 o 
   1  12  22       23.78       72.55    113.43 o 
  -4   1  23       12.90       49.48    106.01 o 
  -3   1  23       16.69       43.56     85.57 o 
  -2   1  23        5.71      138.47    106.16 o 
  -1   1  23       60.64       47.22     59.64 o 
   0   1  23       21.74       46.81     59.39 o 
   1   1  23      565.84      666.93     87.94 o 
   2   1  23      961.40      964.62     75.40 o 
   3   1  23        0.01      -12.41     83.14 o 
   4   1  23       23.77      -56.41     94.44 o 
  -4   2  23       24.52       -9.49    147.00 o 
  -3   2  23      125.24       85.98     82.27 o 
  -2   2  23      370.54      365.19    142.89 o 
  -1   2  23        0.13       41.76     69.70 o 
   0   2  23      834.74      799.30    120.67 o 
   1   2  23      121.67      154.99     78.65 o 
   2   2  23     1008.24     1022.96     75.52 o 
   3   2  23      939.42      746.62     93.08 o 
   4   2  23      151.11      137.09     95.24 o 
  -4   3  23       41.78      147.14    167.27 o 
  -3   3  23       40.42      114.38     98.79 o 
  -2   3  23       50.69       78.63     85.08 o 
  -1   3  23       47.05       46.86     72.28 o 
   0   3  23      453.74      460.17     91.89 o 
   1   3  23      169.32      223.16     80.28 o 
   2   3  23        0.11       30.98     64.99 o 
   3   3  23      144.71      161.35     70.55 o 
   4   3  23      192.14       48.59     95.96 o 
  -4   4  23       40.26       86.51    168.48 o 
  -3   4  23       78.08      122.11     97.22 o 
  -2   4  23       51.00       74.37     83.24 o 
  -1   4  23      149.49      138.32     89.05 o 
   0   4  23       29.89       83.77     88.29 o 
   1   4  23      273.72      387.50     89.08 o 
   2   4  23      197.64      167.45     61.81 o 
   3   4  23       40.73       18.94     70.29 o 
   4   4  23       77.20       11.50     83.44 o 
  -4   5  23       14.31       78.54    178.83 o 
  -3   5  23      171.90      110.71    104.54 o 
  -2   5  23      132.00       85.77     86.95 o 
  -1   5  23      483.89      523.51    138.07 o 
   0   5  23      738.52      505.78    144.89 o 
   1   5  23      169.65      207.13    141.84 o 
   2   5  23      809.56      922.05     93.88 o 
   3   5  23       53.40       43.41     87.37 o 
   4   5  23       66.83       71.27    136.91 o 
  -4   6  23        0.20       99.60    162.33 o 
  -3   6  23      102.06      -14.82    138.30 o 
  -2   6  23        4.61       21.54     85.81 o 
  -1   6  23      266.06      288.26    130.30 o 
   0   6  23       65.54       89.69    145.97 o 
   1   6  23      217.31      189.90    142.47 o 
   2   6  23       29.66       79.64     87.78 o 
   3   6  23       38.59       70.25     89.52 o 
   4   6  23       22.87       28.37    140.73 o 
  -3   7  23      252.22      334.64    161.07 o 
  -2   7  23      324.59      264.57     75.77 o 
  -1   7  23      580.42      525.40    139.33 o 
   0   7  23      348.95      417.08    147.35 o 
   1   7  23      248.44      198.08    147.60 o 
   2   7  23        3.05       93.68     84.08 o 
   3   7  23       74.35       99.98     92.25 o 
  -3   8  23      200.39      161.31    160.06 o 
  -2   8  23      159.42      145.73     76.94 o 
  -1   8  23      590.98      717.84    162.51 o 
   0   8  23      415.25      527.71    150.93 o 
   1   8  23       31.90      173.78    150.99 o 
   2   8  23      848.54      763.30     96.79 o 
   3   8  23        2.75       19.23     91.23 o 
  -3   9  23      108.89       82.78    151.22 o 
  -2   9  23       18.37      160.19     92.42 o 
  -1   9  23       36.02       94.90    142.61 o 
   0   9  23      109.66       60.57    146.35 o 
   1   9  23      144.18      181.77    159.12 o 
   2   9  23      163.49      242.94     86.04 o 
   3   9  23       13.88       25.26    118.60 o 
  -2  10  23        0.04     -101.53    101.53 o 
  -1  10  23      139.77      183.67    151.85 o 
   0  10  23        2.13      101.06    147.96 o 
   1  10  23       14.12       95.42    145.19 o 
   2  10  23       92.67      162.53     84.63 o 
  -2  11  23        0.01      114.82    100.67 o 
  -1  11  23       37.86       31.88    157.36 o 
   0  11  23      193.66      242.47    117.89 o 
   1  11  23        9.19        1.02    159.14 o 
   2  11  23       76.89     -131.92    150.23 o 
  -1  12  23        8.33     -161.68    161.68 o 
   0  12  23       15.08      116.83    115.31 o 
   1  12  23      124.94       53.90    109.72 o 
  -4   0  24      296.60      198.21    159.83 o 
  -3   0  24      217.25      245.84    125.45 o 
  -2   0  24     3069.30     2783.30    191.71 o 
  -1   0  24     2614.14     2853.56    116.13 o 
   0   0  24     1273.35     1468.93    108.23 o 
   1   0  24      225.16      161.26    138.16 o 
   2   0  24      443.24      568.95    122.72 o 
   3   0  24       86.37      154.80    119.76 o 
   4   0  24       20.00        9.30    142.44 o 
  -4   1  24       16.86       92.68    110.05 o 
  -3   1  24      123.09       98.12     89.99 o 
  -2   1  24      159.53      368.92    166.37 o 
  -1   1  24      801.51      869.96    139.69 o 
   0   1  24       23.69      261.94     64.99 o 
   1   1  24        2.00       20.09     81.12 o 
   2   1  24      231.55      338.04     69.98 o 
   3   1  24      178.03      170.61     88.34 o 
   4   1  24       30.35       45.27     96.58 o 
  -4   2  24      101.94       -3.11    165.00 o 
  -3   2  24       39.74       74.47     73.50 o 
  -2   2  24      281.93      419.68    153.61 o 
  -1   2  24      112.68      205.23     74.30 o 
   0   2  24      413.63      434.17     76.28 o 
   1   2  24      149.19       88.35     81.65 o 
   2   2  24     1324.80     1272.99     76.84 o 
   3   2  24       18.01      -13.14     86.89 o 
   4   2  24       48.81       31.94     98.40 o 
  -4   3  24        3.18      132.49    174.41 o 
  -3   3  24      341.59      299.98    102.34 o 
  -2   3  24       19.23      -56.77    147.97 o 
  -1   3  24       12.09       34.85     72.78 o 
   0   3  24        0.70       -3.64     86.17 o 
   1   3  24     1336.81     1411.03     96.86 o 
   2   3  24        4.04      124.70     65.27 o 
   3   3  24        4.68        8.69     68.07 o 
   4   3  24      145.38       53.38     95.58 o 
  -4   4  24        0.29       73.78    170.94 o 
  -3   4  24      262.86      216.14    104.92 o 
  -2   4  24       18.36      -18.87     87.05 o 
  -1   4  24      642.07      575.37     97.11 o 
   0   4  24        6.10       36.79     87.33 o 
   1   4  24      252.58      316.45    144.87 o 
   2   4  24       74.49       91.83     63.30 o 
   3   4  24       39.92       32.14     69.05 o 
   4   4  24       89.94      -25.29    142.91 o 
  -4   5  24        0.09       63.30    160.85 o 
  -3   5  24       39.73       73.79     99.61 o 
  -2   5  24       22.42       17.53     87.81 o 
  -1   5  24       63.99      169.77    124.41 o 
   0   5  24       33.67      185.11    149.90 o 
   1   5  24        6.32      337.26    140.96 o 
   2   5  24       12.53      116.54    107.97 o 
   3   5  24      258.76      338.60     96.40 o 
   4   5  24       30.06      -20.58    129.86 o 
  -3   6  24       16.47      104.78    102.48 o 
  -2   6  24      670.68      532.98     95.89 o 
  -1   6  24        2.88      122.23     98.98 o 
   0   6  24      101.82      114.34    142.02 o 
   1   6  24      283.07      413.23    156.11 o 
   2   6  24        6.02       44.58     86.04 o 
   3   6  24        2.88       81.49     90.78 o 
  -3   7  24        0.00       10.84    133.76 o 
  -2   7  24       40.03      136.44     74.33 o 
  -1   7  24      519.16      522.57    151.73 o 
   0   7  24       14.18      135.70    144.50 o 
   1   7  24      303.08      256.96    151.73 o 
   2   7  24      133.98      154.74     85.51 o 
   3   7  24      227.51      192.29     92.86 o 
  -3   8  24      167.61      265.21    159.33 o 
  -2   8  24       34.39       42.97     75.27 o 
  -1   8  24       88.42      172.14    147.64 o 
   0   8  24       60.04      116.67    147.25 o 
   1   8  24       35.45       96.84    145.77 o 
   2   8  24      235.26      405.44     89.80 o 
   3   8  24       18.40       16.23     91.58 o 
  -3   9  24       61.60        2.63    144.32 o 
  -2   9  24        1.96       59.74     92.64 o 
  -1   9  24        1.00       22.10    150.48 o 
   0   9  24        0.02      -48.83    148.76 o 
   1   9  24      183.22      103.71    151.28 o 
   2   9  24       12.84      101.83     81.20 o 
  -2  10  24      190.28      220.35    161.84 o 
  -1  10  24       35.75       87.12    142.03 o 
   0  10  24      841.95     1003.50    167.26 o 
   1  10  24        5.65       49.56    142.54 o 
   2  10  24        7.38      160.08     85.17 o 
  -1  11  24        1.72      255.01    166.92 o 
   0  11  24       14.91      104.89    109.69 o 
   1  11  24        0.61      -39.97    154.29 o 
   0  12  24       58.02       78.05    113.63 o 
  -4   1  25       11.75       33.67    107.85 o 
  -3   1  25       23.85       48.57    116.35 o 
  -2   1  25       23.85       62.91    115.06 o 
  -1   1  25        3.83       40.38     61.86 o 
   0   1  25     1362.92     1372.90     84.28 o 
   1   1  25      198.61      244.71     87.54 o 
   2   1  25        2.57       15.20     66.07 o 
   3   1  25       80.48       60.29     81.21 o 
   4   1  25       24.70        0.81     96.76 o 
  -4   2  25      369.94      415.59    165.58 o 
  -3   2  25       15.73       73.07     76.20 o 
  -2   2  25      409.99      362.69    149.41 o 
  -1   2  25      107.85      158.47     75.34 o 
   0   2  25       70.14      162.47     82.17 o 
   1   2  25      282.17      266.07     87.52 o 
   2   2  25       44.81      118.50     65.98 o 
   3   2  25        5.53      -17.69     82.71 o 
   4   2  25       23.79      152.59    119.61 o 
  -4   3  25      212.59      316.67    168.22 o 
  -3   3  25       63.16       81.04    131.25 o 
  -2   3  25       20.18       38.94    146.59 o 
  -1   3  25      557.36      639.03     84.91 o 
   0   3  25      206.61      175.65     92.03 o 
   1   3  25      306.39      413.30     90.91 o 
   2   3  25       27.38       74.50     64.03 o 
   3   3  25       17.30      -17.61     72.08 o 
   4   3  25        0.26      -15.38     95.67 o 
  -4   4  25      203.30      449.54    185.45 o 
  -3   4  25      379.29      371.32    108.97 o 
  -2   4  25        0.25      -53.39     93.10 o 
  -1   4  25      274.53      406.64     97.90 o 
   0   4  25      343.92      566.37     96.59 o 
   1   4  25      313.63      524.22    148.09 o 
   2   4  25       35.88       77.80     62.25 o 
   3   4  25      314.00      235.67    157.32 o 
   4   4  25       59.66       94.32    132.84 o 
  -3   5  25      251.33      280.15    109.15 o 
  -2   5  25       87.10      108.55     96.31 o 
  -1   5  25      501.31      640.32    170.82 o 
   0   5  25        4.02     -120.34    136.86 o 
   1   5  25      227.43      617.11    155.26 o 
   2   5  25       36.87       85.97     87.62 o 
   3   5  25      162.20      134.99     94.81 o 
  -3   6  25        2.00       -6.27    103.65 o 
  -2   6  25      248.79      287.13     97.87 o 
  -1   6  25       77.21      203.66     97.15 o 
   0   6  25        6.26       66.70    145.99 o 
   1   6  25      695.67      643.59    153.43 o 
   2   6  25       81.54      150.47     85.41 o 
   3   6  25      389.29      726.26    169.08 o 
  -3   7  25      151.33       66.25    146.91 o 
  -2   7  25      143.67       98.68     93.71 o 
  -1   7  25       61.60      -10.66    138.68 o 
   0   7  25      279.45      297.78    145.14 o 
   1   7  25      221.65      620.85    154.56 o 
   2   7  25        1.52       99.01     89.34 o 
   3   7  25      445.17      439.19     99.65 o 
  -3   8  25       47.42      139.50    155.78 o 
  -2   8  25      150.70      133.49     77.55 o 
  -1   8  25       17.79      108.55    145.12 o 
   0   8  25       55.21      217.90    162.11 o 
   1   8  25       11.76       66.10    155.10 o 
   2   8  25        1.69       95.55     90.71 o 
   3   8  25        3.16      -69.82    119.61 o 
  -2   9  25        1.26       64.38     96.23 o 
  -1   9  25      139.06      222.34    145.43 o 
   0   9  25       10.00       30.49    152.73 o 
   1   9  25      358.12      278.89    162.88 o 
   2   9  25        0.06       72.87     89.85 o 
  -2  10  25       71.11       82.09    144.88 o 
  -1  10  25        0.50      202.35    148.65 o 
   0  10  25       61.33       19.96    150.54 o 
   1  10  25       82.81       71.24    140.72 o 
   2  10  25       96.43      242.02     95.38 o 
  -1  11  25        0.10       26.17    156.64 o 
   0  11  25       46.51      233.23    159.38 o 
   1  11  25        0.22      173.96    156.61 o 
  -4   0  26       12.67      251.67    160.21 o 
  -3   0  26      121.17       82.32    119.17 o 
  -2   0  26       66.65       35.11    150.30 o 
  -1   0  26       82.17       97.64     90.97 o 
   0   0  26       12.63      402.48     95.67 o 
   1   0  26     2063.40     2080.80    110.55 o 
   2   0  26      114.46      353.82    110.59 o 
   3   0  26      305.50      127.17    121.81 o 
   4   0  26        1.08      277.33    147.81 o 
  -4   1  26      227.73      227.49    108.05 o 
  -3   1  26       45.09      135.49     82.43 o 
  -2   1  26       55.75       46.95    110.81 o 
  -1   1  26       98.95      161.00     74.39 o 
   0   1  26      572.76      671.21     80.59 o 
   1   1  26        4.74     1094.98    215.92 o 
   2   1  26      282.58      378.88     69.46 o 
   3   1  26       35.33       83.89     87.94 o 
   4   1  26      521.48      482.43    112.68 o 
  -4   2  26        1.52       -1.60    159.27 o 
  -3   2  26      169.53      259.96     78.67 o 
  -2   2  26       77.36      138.28    153.51 o 
  -1   2  26     1755.39     1719.09     93.11 o 
   0   2  26       40.61      185.28     77.39 o 
   1   2  26      911.05      911.92     95.33 o 
   2   2  26       34.31      111.72     65.30 o 
   3   2  26       25.82       42.95     86.08 o 
   4   2  26       68.28       97.60    100.71 o 
  -4   3  26      206.86      149.33    164.28 o 
  -3   3  26      210.83      205.01    105.68 o 
  -2   3  26        2.49      125.58    153.38 o 
  -1   3  26      392.81      483.10     80.93 o 
   0   3  26      435.91      419.37     99.48 o 
   1   3  26       14.00       68.96     86.93 o 
   2   3  26       68.94       91.65     66.84 o 
   3   3  26      197.51      202.26     73.41 o 
   4   3  26       52.19      -12.02     93.93 o 
  -3   4  26      404.74      450.27    111.47 o 
  -2   4  26       23.04      129.00    153.78 o 
  -1   4  26     1328.86     1562.09    113.85 o 
   0   4  26       78.69      -10.15     92.92 o 
   1   4  26      276.77      464.57    152.05 o 
   2   4  26       15.73       14.25     84.73 o 
   3   4  26       11.31       47.10    120.48 o 
  -3   5  26       94.76      123.83    105.66 o 
  -2   5  26      159.14      353.61     99.75 o 
  -1   5  26      116.18      280.99    129.46 o 
   0   5  26       64.18       24.80    144.56 o 
   1   5  26       52.57      131.04    154.77 o 
   2   5  26        0.08      -16.63     85.55 o 
   3   5  26       11.54      102.24    112.80 o 
  -3   6  26       45.89      -33.14    102.28 o 
  -2   6  26      195.46      126.38    101.43 o 
  -1   6  26      149.93      376.99    137.18 o 
   0   6  26        4.86      -25.08    147.05 o 
   1   6  26        7.01      205.68    150.00 o 
   2   6  26        6.25       44.26     88.83 o 
   3   6  26      124.03      133.59    125.43 o 
  -3   7  26       27.22       15.17    154.92 o 
  -2   7  26      191.46      208.64     96.96 o 
  -1   7  26      150.11      311.60    146.50 o 
   0   7  26      198.63      136.20    151.91 o 
   1   7  26      265.48      382.60    160.78 o 
   2   7  26      472.19      501.37     93.33 o 
   3   7  26        5.78       -7.78     95.47 o 
  -3   8  26       57.02      242.27    161.40 o 
  -2   8  26       16.84       98.98     77.77 o 
  -1   8  26       53.84       79.25    140.20 o 
   0   8  26      366.46      438.24    166.17 o 
   1   8  26      130.72       43.59    154.88 o 
   2   8  26       20.34       61.08     87.37 o 
   3   8  26        3.76       97.09     94.04 o 
  -2   9  26      159.83      210.71     97.46 o 
  -1   9  26       49.64       13.90    146.61 o 
   0   9  26       91.36      353.47    166.92 o 
   1   9  26      101.38      164.85    154.91 o 
   2   9  26       20.54      185.62     86.30 o 
  -2  10  26       18.00       53.95     94.75 o 
  -1  10  26       10.55      157.83    153.43 o 
   0  10  26       18.96      -42.39    161.32 o 
   1  10  26       96.11       95.49    146.99 o 
   2  10  26        7.27      104.30     89.72 o 
  -1  11  26       85.16      -18.65    165.07 o 
   0  11  26       50.59       83.55    161.40 o 
   1  11  26      105.82       76.00    160.73 o 
  -4   1  27      103.92      185.78    108.06 o 
  -3   1  27       60.97       13.21     85.70 o 
  -2   1  27       13.17       -3.03    116.61 o 
  -1   1  27      163.42      116.16     77.62 o 
   0   1  27      809.50      702.36     82.76 o 
   1   1  27       13.02      182.93     90.01 o 
   2   1  27        0.07       18.09     66.36 o 
   3   1  27        9.42       18.01     82.08 o 
   4   1  27       59.82       51.64     99.92 o 
  -4   2  27       95.16       82.11    161.68 o 
  -3   2  27        0.14       37.36     95.32 o 
  -2   2  27      429.57      358.35    163.08 o 
  -1   2  27       85.70      203.70     93.74 o 
   0   2  27        3.09      235.74     82.64 o 
   1   2  27      482.41      575.11     93.72 o 
   2   2  27       11.79      104.63     68.83 o 
   3   2  27        0.14       38.50     84.78 o 
  -3   3  27       47.09      123.91    107.47 o 
  -2   3  27        3.38      -47.13    159.66 o 
  -1   3  27      187.11      529.06    117.66 o 
   0   3  27       69.55       57.79     76.93 o 
   1   3  27      510.84      625.49     91.39 o 
   2   3  27       29.53      137.83     68.36 o 
   3   3  27        0.78       44.35     73.89 o 
  -3   4  27      264.19      277.41    108.95 o 
  -2   4  27      178.13      221.73    153.78 o 
  -1   4  27       51.89      136.28     94.90 o 
   0   4  27      105.77       65.92     95.71 o 
   1   4  27        8.26      100.73    152.07 o 
   2   4  27        1.73      -10.03     86.16 o 
   3   4  27       14.97       86.42     95.27 o 
  -3   5  27        0.02      -60.73    101.60 o 
  -2   5  27       21.27       36.32     94.45 o 
  -1   5  27      624.51      656.48    131.40 o 
   0   5  27       20.59      229.70    142.67 o 
   1   5  27       76.56      214.51    149.98 o 
   2   5  27        4.01       86.65     86.03 o 
   3   5  27      135.44      213.58    100.30 o 
  -3   6  27       68.12      -21.73    102.21 o 
  -2   6  27       18.78       47.69     99.93 o 
  -1   6  27       85.69      130.67     99.32 o 
   0   6  27       58.99      141.48    145.53 o 
   1   6  27      327.74      291.41    156.25 o 
   2   6  27       26.78      148.58     93.60 o 
   3   6  27       25.01      -20.77    114.46 o 
  -3   7  27      136.59      101.64    144.41 o 
  -2   7  27       24.52      153.64    103.82 o 
  -1   7  27        1.73      -18.45    101.39 o 
   0   7  27      563.72      666.22    159.85 o 
   1   7  27       44.48      259.67    154.52 o 
   2   7  27       59.24      207.42     90.46 o 
   3   7  27        2.25       66.07    144.29 o 
  -2   8  27        3.82       64.79     79.94 o 
  -1   8  27      101.20       53.86    157.58 o 
   0   8  27       46.60      130.14    167.35 o 
   1   8  27      133.50      448.82    164.49 o 
   2   8  27      159.74      210.26     90.63 o 
  -2   9  27       88.32       93.73     79.28 o 
  -1   9  27      407.17      475.42    161.02 o 
   0   9  27        2.18      -46.45    163.42 o 
   1   9  27      216.46      267.01    154.76 o 
   2   9  27       95.76      175.04     94.35 o 
  -1  10  27       12.92     -106.10    154.75 o 
   0  10  27       14.30       88.90    161.08 o 
   1  10  27      103.89       70.62    167.63 o 
   0  11  27       40.39      167.47    167.42 o 
  -3   0  28       34.24      153.41    122.98 o 
  -2   0  28      132.18      183.95    154.72 o 
  -1   0  28        8.78        4.72     90.02 o 
   0   0  28     1498.71     1824.69    117.25 o 
   1   0  28     1831.28     2015.54    114.19 o 
   2   0  28       11.85       83.30    109.17 o 
   3   0  28      124.41      185.42    124.98 o 
  -3   1  28      261.46      188.12     86.06 o 
  -2   1  28       38.33       21.38    113.85 o 
  -1   1  28       80.72       97.75     80.01 o 
   0   1  28      822.17     1528.67    192.54 o 
   2   1  28        0.44       93.02     76.80 o 
   3   1  28       91.03      141.27     85.72 o 
  -3   2  28        0.22       52.47     76.43 o 
  -2   2  28      134.70      151.79    164.19 o 
  -1   2  28      262.97      299.53     84.25 o 
   0   2  28      519.21      816.32     88.54 o 
   1   2  28       34.42      -10.57     86.44 o 
   2   2  28       78.50       95.33     69.32 o 
   3   2  28       55.73      138.84     86.87 o 
  -3   3  28       35.72      104.33    105.24 o 
  -2   3  28      113.02      127.65    157.48 o 
  -1   3  28        2.70      117.83     82.10 o 
   0   3  28       87.80      117.47     77.18 o 
   1   3  28      226.26      286.14     92.29 o 
   2   3  28        0.04      106.79     68.06 o 
   3   3  28      288.22      227.85     75.31 o 
  -3   4  28       34.14      176.76    106.21 o 
  -2   4  28       15.25      -58.07    152.41 o 
  -1   4  28      150.46      290.09    105.72 o 
   0   4  28      145.79      125.93     97.64 o 
   1   4  28       87.73       99.17    149.66 o 
   2   4  28      332.89      415.58     97.05 o 
   3   4  28        1.08      115.21     95.96 o 
  -3   5  28       70.20      123.76    107.45 o 
  -2   5  28       25.32      -19.97    150.24 o 
  -1   5  28      151.61      184.92    102.55 o 
   0   5  28       28.08       57.46    149.10 o 
   1   5  28       88.19      177.47    156.12 o 
   2   5  28       10.48      105.33     92.90 o 
   3   5  28        3.10      180.28     99.49 o 
  -3   6  28      106.82      132.29    110.03 o 
  -2   6  28      131.43      236.22    154.50 o 
  -1   6  28       10.37       36.27     98.44 o 
   0   6  28       35.09     -102.62    142.93 o 
   1   6  28      114.12      506.71    159.40 o 
   2   6  28       53.58      104.94    131.10 o 
   3   6  28        4.29       60.50     97.00 o 
  -2   7  28       99.38      250.93    104.34 o 
  -1   7  28      143.28      238.45    103.23 o 
   0   7  28      131.92      180.82    163.83 o 
   1   7  28        0.04       79.45    146.81 o 
   2   7  28        4.93       93.91     90.86 o 
  -2   8  28        0.39      133.18     83.37 o 
  -1   8  28        1.63       62.28    103.51 o 
   0   8  28      333.84      291.30    164.08 o 
   1   8  28        2.34       69.29    156.73 o 
   2   8  28       37.57      101.59     91.88 o 
  -2   9  28       34.42      -53.57     79.77 o 
  -1   9  28       91.64      -24.24    146.88 o 
   0   9  28       47.75      131.47    165.01 o 
   1   9  28        0.60      225.74    163.14 o 
   2   9  28       16.20      -74.54     96.10 o 
  -1  10  28       52.96       12.01    151.85 o 
   0  10  28        4.90     -128.60    169.01 o 
   1  10  28       16.50       67.31    165.60 o 
  -3   1  29        6.66      -98.66     98.66 o 
  -2   1  29       13.70        2.09    113.90 o 
  -1   1  29       97.80      198.88     84.54 o 
   0   1  29       39.11       92.51     77.43 o 
   1   1  29      113.96      122.98     76.17 o 
   2   1  29        0.33      -27.12     77.75 o 
   3   1  29       23.99      -58.23     86.90 o 
  -3   2  29       30.23       13.67     79.34 o 
  -2   2  29       63.68      119.24    158.31 o 
  -1   2  29      588.88      389.45     85.73 o 
   0   2  29       15.85       98.02     80.83 o 
   1   2  29      370.03      427.07    106.92 o 
   2   2  29        4.73       36.57     68.81 o 
   3   2  29       48.85       62.79     86.79 o 
  -3   3  29       21.20        7.33    105.79 o 
  -2   3  29       13.30        4.83    154.05 o 
  -1   3  29       18.00       52.36     81.09 o 
   0   3  29       11.42       86.51     81.79 o 
   1   3  29      179.30      183.26     94.94 o 
   2   3  29       57.34      176.97     70.52 o 
   3   3  29        0.16       -7.43     71.47 o 
  -3   4  29       42.00      120.20    108.05 o 
  -2   4  29      107.15      182.53    168.30 o 
  -1   4  29        9.39       65.92     92.99 o 
   0   4  29       88.34       19.89     98.77 o 
   1   4  29       81.35      120.02    153.45 o 
   2   4  29      260.38      314.30    126.58 o 
   3   4  29       90.54      174.82     91.37 o 
  -3   5  29        9.66       41.64    117.02 o 
  -2   5  29       60.34       25.51    151.96 o 
  -1   5  29       88.28      121.80     97.78 o 
   0   5  29        2.08      139.58    140.11 o 
   1   5  29      316.72      153.33    159.73 o 
   2   5  29        0.21       51.47     89.81 o 
   3   5  29       70.28       72.49     95.42 o 
  -3   6  29       11.93      148.81    106.48 o 
  -2   6  29      192.73      382.66    101.34 o 
  -1   6  29        2.53      164.05    102.17 o 
   0   6  29       89.98       76.06    156.05 o 
   1   6  29       88.99      274.42    157.63 o 
   2   6  29        2.51       61.46     91.62 o 
   3   6  29       36.26       50.92     99.00 o 
  -2   7  29      287.93      329.41    111.51 o 
  -1   7  29       59.94      107.71    104.89 o 
   0   7  29      211.32      177.75    158.48 o 
   1   7  29        2.56      282.45    157.61 o 
   2   7  29       29.64      151.36     93.34 o 
  -2   8  29      194.80      142.55     83.34 o 
  -1   8  29       81.03      216.87    134.90 o 
   0   8  29       47.83      249.39    167.10 o 
   1   8  29      183.99      136.98    152.60 o 
   2   8  29        3.05       86.44     93.47 o 
  -1   9  29       21.52      166.31    158.43 o 
   0   9  29        0.76      -80.01    167.85 o 
   1   9  29       43.17       -8.29    159.46 o 
   0  10  29       84.60      152.81    163.79 o 
  -3   0  30      573.50      437.96    142.40 o 
  -2   0  30      284.60      181.46    160.14 o 
  -1   0  30      680.13      703.21    104.57 o 
   0   0  30      726.27      730.34    149.85 o 
   1   0  30      429.39      604.33    137.98 o 
   2   0  30      540.23      490.30    124.73 o 
   3   0  30       39.26       41.13    118.13 o 
  -3   1  30       27.80      145.97    177.90 o 
  -2   1  30      117.57      232.54    114.96 o 
  -1   1  30       56.18      435.04     87.40 o 
   0   1  30        0.36      145.89     81.12 o 
   1   1  30      101.38      299.21     76.47 o 
   2   1  30       70.72      208.36    120.90 o 
   3   1  30       20.24       48.98     89.62 o 
  -3   2  30       51.98       36.01    104.38 o 
  -2   2  30        5.07      -19.83    149.44 o 
  -1   2  30      103.91      124.41     83.75 o 
   0   2  30       10.94      -16.23     79.03 o 
   1   2  30      267.27      384.70     97.35 o 
   2   2  30       43.60      122.17     72.30 o 
   3   2  30      189.91      106.53     89.52 o 
  -3   3  30        0.79      -18.65    107.81 o 
  -2   3  30       48.09      150.71    180.43 o 
  -1   3  30        5.68       50.04     84.87 o 
   0   3  30       55.38       65.34     83.00 o 
   1   3  30        8.77       35.56    145.07 o 
   2   3  30      186.24      271.64     70.33 o 
   3   3  30        6.07       13.33     80.37 o 
  -3   4  30       39.38      -16.02    109.26 o 
  -2   4  30       83.75      135.00    154.21 o 
  -1   4  30        6.40       29.31    101.31 o 
   0   4  30      128.99      200.08     81.06 o 
   1   4  30        0.07       22.29    153.11 o 
   2   4  30       38.81      134.12     93.02 o 
   3   4  30       76.68      109.81     95.97 o 
  -3   5  30       25.75       48.32    108.06 o 
  -2   5  30      401.02      403.99    163.72 o 
  -1   5  30       38.20      -37.72    102.98 o 
   0   5  30       10.74      113.58    149.22 o 
   1   5  30        1.75      116.45    154.77 o 
   2   5  30       56.24      217.78     95.81 o 
   3   5  30       31.56      -87.42    130.78 o 
  -2   6  30       16.55      132.45    159.22 o 
  -1   6  30        0.82      141.27    106.51 o 
   0   6  30      105.52      345.18    155.95 o 
   1   6  30        0.45       28.22    153.70 o 
   2   6  30       32.02      178.15     94.45 o 
  -2   7  30       23.95       30.21    205.69 o 
  -1   7  30        7.67        8.44    106.42 o 
   0   7  30      143.47      295.89    156.57 o 
   1   7  30       71.61      194.47    162.42 o 
   2   7  30       13.18       31.99    113.88 o 
  -2   8  30       42.76        7.55    104.89 o 
  -1   8  30        5.89      191.45    113.38 o 
   0   8  30      110.86       72.63    154.78 o 
   1   8  30        0.05      108.62    155.94 o 
   2   8  30        4.37       96.82     95.71 o 
  -1   9  30        2.92       -0.20    110.09 o 
   0   9  30        0.45     -145.29    163.53 o 
   1   9  30       10.97      -79.92    161.68 o 
  -3   1  31       43.35      104.96     91.89 o 
  -2   1  31       19.92      -84.88    118.85 o 
  -1   1  31        0.17       -7.00     82.26 o 
   0   1  31       81.36      111.48     81.69 o 
   1   1  31      181.87      211.08     74.41 o 
   2   1  31      121.95       77.45     79.99 o 
   3   1  31       83.14       53.77     89.03 o 
  -3   2  31      200.59      191.49    108.96 o 
  -2   2  31       18.95       74.70    171.02 o 
  -1   2  31       40.88       31.78     79.27 o 
   0   2  31      111.44      201.56     85.75 o 
   1   2  31        0.38       55.59     94.39 o 
   2   2  31       50.57       87.88     70.88 o 
   3   2  31        7.83       11.56     86.55 o 
  -3   3  31       72.67       98.07    108.27 o 
  -2   3  31        0.21       11.98    167.77 o 
  -1   3  31        3.22       24.18     84.51 o 
   0   3  31      105.92      196.42     84.53 o 
   1   3  31       37.92       18.77    159.37 o 
   2   3  31       88.89      161.84     70.04 o 
   3   3  31       21.34       30.29     73.93 o 
  -3   4  31       55.75      107.24    108.67 o 
  -2   4  31        2.17       87.92    172.37 o 
  -1   4  31        7.01       65.25    104.34 o 
   0   4  31      255.38      325.19     85.34 o 
   1   4  31       11.17       12.36    145.93 o 
   2   4  31       58.73       46.78     98.33 o 
   3   4  31        0.75      -69.95    104.16 o 
  -2   5  31      187.34      151.16    173.33 o 
  -1   5  31       60.27       39.49    102.40 o 
   0   5  31      273.14      334.63    171.84 o 
   1   5  31       70.33      127.91    155.32 o 
   2   5  31       74.48       57.30     95.37 o 
  -2   6  31       14.25      -54.35    155.99 o 
  -1   6  31       10.68      136.00    109.14 o 
   0   6  31      140.81      155.55    162.27 o 
   1   6  31       19.89      -57.53    165.74 o 
   2   6  31      124.63      222.60    202.89 o 
  -2   7  31        0.99       40.06    167.21 o 
  -1   7  31       48.04       88.54    113.71 o 
   0   7  31       88.37       11.40    159.13 o 
   1   7  31       28.87       29.88    160.28 o 
   2   7  31      168.79      185.38    100.52 o 
  -1   8  31        1.50      -45.45    104.62 o 
   0   8  31        1.68     -123.16    166.43 o 
   1   8  31        8.62      383.62    179.93 o 
   0   9  31       39.59      160.46    170.66 o 
  -3   0  32        2.49      194.92    129.22 o 
  -2   0  32        6.56      -33.86    180.02 o 
  -1   0  32      132.93      212.08     98.63 o 
   0   0  32      792.96      567.17    107.71 o 
   1   0  32        0.20      -83.51    128.71 o 
   2   0  32      160.52      196.46    118.19 o 
   3   0  32       29.30       45.95    121.88 o 
  -3   1  32      257.80      170.14     95.60 o 
  -2   1  32       19.08        2.13    121.41 o 
  -1   1  32       77.92      109.42     89.67 o 
   0   1  32      101.76      339.19     85.30 o 
   1   1  32        4.02       32.76     75.14 o 
   2   1  32       13.55      150.86     79.31 o 
   3   1  32      312.88      347.29    121.60 o 
  -3   2  32        5.89       55.69    102.92 o 
  -2   2  32      231.49      288.89    169.18 o 
  -1   2  32       57.73       43.85     80.92 o 
   0   2  32     1014.27      969.27     94.37 o 
   1   2  32       18.75      -14.28     75.90 o 
   2   2  32       48.92       83.28     68.70 o 
   3   2  32        9.07       15.58     89.12 o 
  -2   3  32       70.91      188.88    183.30 o 
  -1   3  32        1.05      -55.22     86.61 o 
   0   3  32        0.07      100.25     82.85 o 
   1   3  32      100.12      320.74    156.69 o 
   2   3  32       37.30       96.11     91.48 o 
  -2   4  32      357.86      463.08    170.66 o 
  -1   4  32       34.14       42.25    102.54 o 
   0   4  32      339.82      517.49     89.04 o 
   1   4  32       13.41       89.69    140.82 o 
   2   4  32       45.79       78.98     91.47 o 
  -2   5  32        5.65       60.84    159.46 o 
  -1   5  32       20.73      -52.00    102.73 o 
   0   5  32       50.33      101.16    105.80 o 
   1   5  32        0.82      125.88    166.09 o 
   2   5  32        3.05       57.44     96.13 o 
  -2   6  32        9.17       24.89    155.86 o 
  -1   6  32        1.05      193.08    106.77 o 
   0   6  32       13.29       87.13    162.25 o 
   1   6  32       26.45      104.40    161.54 o 
   2   6  32       30.03        9.71     95.15 o 
  -1   7  32       30.05       75.75    121.51 o 
   0   7  32       13.96      297.08    166.75 o 
   1   7  32      111.29      141.47    178.43 o 
  -1   8  32       57.09       34.07    108.54 o 
   0   8  32       12.76      110.19    155.48 o 
   1   8  32      105.96      367.80    175.07 o 
  -2   1  33        4.94      -32.41    188.85 o 
  -1   1  33      123.50      214.39     85.47 o 
   0   1  33      192.72      162.42     81.36 o 
   1   1  33       16.31       41.39     74.86 o 
   2   1  33        0.34       28.02     95.78 o 
  -2   2  33        0.28       28.67    164.30 o 
  -1   2  33      203.42       75.85     84.81 o 
   0   2  33       70.30      205.53    115.63 o 
   1   2  33        5.04       21.15     75.37 o 
   2   2  33       43.31       52.63     71.27 o 
  -2   3  33       50.96        9.53    178.84 o 
  -1   3  33       44.88       96.13     86.09 o 
   0   3  33      100.85      183.43     86.84 o 
   1   3  33       45.11      292.46    150.91 o 
   2   3  33       93.08      194.06    100.97 o 
  -2   4  33      131.61       51.14    184.63 o 
  -1   4  33      107.50       21.86    104.00 o 
   0   4  33        0.07      174.56     98.70 o 
   1   4  33       35.21       16.66    146.33 o 
   2   4  33        5.74       88.00    100.36 o 
  -2   5  33       23.25       10.07    169.87 o 
  -1   5  33        4.53      -37.58    105.54 o 
   0   5  33      136.53      153.41    119.22 o 
   1   5  33       14.10      111.78    148.36 o 
   2   5  33        0.69       35.17     90.61 o 
  -1   6  33        5.86       13.51    106.01 o 
   0   6  33       16.12       81.52    156.98 o 
   1   6  33       38.18       23.69    164.79 o 
  -1   7  33      119.93       81.42    117.28 o 
   0   7  33        6.84      126.76    172.37 o 
   1   7  33      116.61      158.52    164.93 o 
  -2   0  34        0.30      -73.92    160.66 o 
  -1   0  34      305.33      395.46    166.20 o 
   0   0  34      177.37      221.61    151.08 o 
   1   0  34      242.07      473.29    139.58 o 
   2   0  34      108.07      287.55    128.00 o 
  -2   1  34       22.55      -68.75    118.63 o 
  -1   1  34      141.61      156.14     88.42 o 
   0   1  34       10.83       85.25     82.11 o 
   1   1  34       80.09      106.41     76.98 o 
   2   1  34        1.30       97.14     83.29 o 
  -2   2  34       23.70      -84.10    183.35 o 
  -1   2  34       84.12      102.59     85.62 o 
   0   2  34       41.72       97.57     86.15 o 
   1   2  34       69.62      -34.96     81.55 o 
   2   2  34        0.13       -9.29     74.23 o 
  -2   3  34       42.54      132.09    166.77 o 
  -1   3  34       12.05       58.01     88.26 o 
   0   3  34       18.04      -48.42     82.83 o 
   1   3  34        2.01      -36.94    101.97 o 
   2   3  34      262.45      401.24    104.88 o 
  -2   4  34       40.61       82.07    165.73 o 
  -1   4  34        0.11       30.52    106.07 o 
   0   4  34        8.85      107.26     82.75 o 
   1   4  34       42.72       94.01    160.34 o 
   2   4  34        2.59       17.80    122.04 o 
  -1   5  34       65.33       -7.60    108.43 o 
   0   5  34      102.57      160.39    252.04 o 
   1   5  34        8.36        4.97    157.94 o 
  -1   6  34       31.28      -61.92    107.01 o 
   0   6  34       12.89       26.28    111.31 o 
   1   6  34       46.90      -10.81    158.46 o 
   0   7  34       14.49      -97.29    162.34 o 
  -2   1  35        0.19        3.96    114.75 o 
  -1   1  35       19.20       17.82     92.05 o 
   0   1  35      152.70       89.71     79.30 o 
   1   1  35      197.52      130.56     82.20 o 
   2   1  35        0.36      -15.90     66.09 o 
  -2   2  35       44.61      178.72    176.05 o 
  -1   2  35        7.74      -46.68     84.40 o 
   0   2  35      488.90      407.10     91.77 o 
   1   2  35      102.00       79.61    103.35 o 
   2   2  35       11.51      -26.61     80.41 o 
  -2   3  35        3.03      -80.90    181.27 o 
  -1   3  35        1.48      -54.48     89.69 o 
   0   3  35        1.03       91.89     88.49 o 
   1   3  35        0.65     -102.55    111.98 o 
   2   3  35       38.85       75.08     89.55 o 
  -1   4  35       76.49        5.13    107.78 o 
   0   4  35        3.57       65.47     85.98 o 
   1   4  35       42.94       60.97    162.93 o 
  -1   5  35        0.01      129.61    119.67 o 
   0   5  35       55.43      134.89    111.40 o 
   1   5  35        1.40       54.24    152.15 o 
   0   6  35       51.73       11.02    113.07 o 
  -2   0  36      243.45      368.54    175.89 o 
  -1   0  36        6.11       14.63    152.29 o 
   0   0  36       42.20       16.74    151.84 o 
   1   0  36      661.25      616.13    148.06 o 
  -1   1  36       24.00       61.93     89.01 o 
   0   1  36      245.02      264.71     84.94 o 
   1   1  36       84.93      257.95     90.08 o 
  -1   2  36       38.59       23.58     88.50 o 
   0   2  36       23.65       65.01     87.50 o 
   1   2  36        1.27       54.49    101.55 o 
  -1   3  36        0.11       34.51     93.88 o 
   0   3  36        0.33       44.93     82.38 o 
   1   3  36       29.81      295.05    113.34 o 
  -1   4  36        0.19      -21.22    110.55 o 
   0   4  36       26.72       24.70     86.90 o 
   1   4  36       10.46        2.93    165.20 o 
   0   5  36        1.11      135.17    109.09 o 
  -1   1  37       22.87      133.40     97.20 o 
   0   1  37        4.85       56.90     87.13 o 
   1   1  37       22.60       86.52    145.91 o 
  -1   2  37        4.24        0.20     88.60 o 
   0   2  37       52.30       35.45     89.54 o 
   1   2  37        3.56       65.20    104.22 o 
  -1   3  37       11.19      120.82    116.13 o 
   0   3  37        6.58       52.73     91.11 o 
   1   3  37       14.37       35.25    107.00 o 
   0   4  37        0.52      -84.98     84.98 o 
   0   0  38       72.91      -14.94    141.15 o 
   0   1  38        2.31      -18.35    111.46 o 
   0   2  38        1.08      109.56     86.86 o 
                                                 
